# Supplementary material for: Profiling Critical Cancer Gene Mutations in Clinical Tumor Samples
Source: PLoS One. 2009 Nov 18;4(11):e7887. doi: 10.1371/journal.pone.0007887 (PMC2774511; doi:10.1371/journal.pone.0007887)
Supplement: Table S1 — OncoMap 3 core PCR primer and extension probe sequences. (0.13 MB XLS) [file pone.0007887.s002.xls]

## Sheet: Table S1 
ASSAY_ID	GENE	MUTATION (AA)	MUTATION (BP)	FORWARD PCR PRIMER	REVERSE PCR PRIMER	EXTENSION PROBE
OM_00018	ABL1	G250E	g.132728170G>A	ACGTTGGATGTGGGCAGATTACAGTGGGAC	ACGTTGGATGACTTACCATGCCACTTTCCC	GGGACAAAGAATTGGATCTG
OM_00019	ABL1	Q252H	g.132728177G>C	ACGTTGGATGACTTGGGAGGTATCCACATC	ACGTTGGATGTTCTGGTGCCACTACCACAG	TGCCTTTACCACTCAGA
OM_00020	ABL1	Y253H	g.132728178T>C	ACGTTGGATGCAACATCTCCGAAAGCCAAC	ACGTTGGATGAGGTTCAGAGCCATGGACCC	cgCCGAAAGCCAACAAGGAAATCCTC
OM_00021	ABL1	Y253F	g.132728179A>T	ACGTTGGATGTGGAGAAACCTGTCTCTTGG	ACGTTGGATGCATGTACTGGTCCCTCATTG	ATATTCTCGACACAGCAGGTCA
OM_00022	ABL1	E255K	g.132728184G>A	ACGTTGGATGTGGGCAGATTACAGTGGGAC	ACGTTGGATGACTTACCATGCCACTTTCCC	aaAGATTACAGTGGGACAAAGAATTG
OM_00023	ABL1	E255V	g.132728185A>T	ACGTTGGATGTGGAGAAACCTGTCTCTTGG	ACGTTGGATGCATGTACTGGTCCCTCATTG	TTCTCGACACAGCAGGT
OM_00024	ABL1	D276G	g.132737341A>G	ACGTTGGATGCTAAATTTTCTCTTGGAAAC	ACGTTGGATGCTTCTACGTTGATTTCAGAG	ATTTTCTCTTGGAAACTCCCATT
OM_00026	ABL1	F317L	g.132738111C>G	ACGTTGGATGTGGGCAAAGAGGTGCTCC	ACGTTGGATGTCGGGCTACGCAAGGATTTG	tAAGAGGTGCTCCAGGACTG
OM_00027	ABL1	M351T	g.132738212T>C	ACGTTGGATGCAACATCTCCGAAAGCCAAC	ACGTTGGATGAGGTTCAGAGCCATGGACCC	ggggtAAAGCCAACAAGGAAATCCTC
OM_00028	ABL1	E355G	g.132738224A>G	ACGTTGGATGGGGAAAGTGGTGAAGATATG	ACGTTGGATGCATTGCCCCTGACAACATAG	aagagATGTGACTTTGGATTGGCT
OM_00029	ABL1	F359V	g.132738235T>G	ACGTTGGATGAGGCCTGCTGAAAATGACTG	ACGTTGGATGCTGTATCGTCAAGGCACTCT	caTTGTGGTAGTTGGAGCTG
OM_00030	ABL1	H396R	g.132740177A>G	ACGTTGGATGTCTGCAGAACTGCCTATTCC	ACGTTGGATGACCTGTACCATCTGTAGCTG	aATCTGTAGCTGGCTTTCA
OM_00263B	ABL1	M244V	g.132728151A>G	ACGTTGGATGAATGGTTCTGGATCAGCTGG	ACGTTGGATGGACGGAATATAAGCTGGTGG	ACTCTTGCCCACACCGC
OM_00264	ABL1	L248V	g.132728163C>G	ACGTTGGATGAAGCTGACAAGTGGGGCTTC	ACGTTGGATGAGGATCCAGGGCACTGATG	GGGAAGTGTTTAGTGGC
OM_00970	AKT1	E17K	g.104317596C>T	ACGTTGGATGTCACCATCTCCAGCTGGTC	ACGTTGGATGTCACACCCTTCTCCCTTCG	cctGAGAAGCTCCCGCCACCGCCGTCG
OM_00032	AKT2	S302G	g.45434060T>C	ACGTTGGATGTCCAGGAAGCCTACGTGATG	ACGTTGGATGACGGTGGAGGTGAGGCAGAT	gaGTGATGGCCAGCGTGGAC
OM_00033	AKT2	R371H	g.45433700C>T	ACGTTGGATGAGCCCCTGGTGCTCCATGA	ACGTTGGATGGCTTCGCTTACCAGAGTCG	TGGTGCTCCATGAGGAGACA
OM_00317	APC	R1114*	g.112202530C>T	ACGTTGGATGAGTGGTTCTGGATTAGCTGG	ACGTTGGATGGACTGAGTACAAACTGGTGG	ctccGTGCGCTTTTCCCAACACCA
OM_00318	APC	Q1338*	g.112203202C>T	ACGTTGGATGTTTCTTCCAGATATCCTCGC	ACGTTGGATGACGAGGAGGAGAACTTCTAC	CTCGCTGGGCGCCGGGG
OM_00319	APC	Q1367*	g.112203289C>T	ACGTTGGATGTCTGGAAGAAATTCGAGCTG	ACGTTGGATGAACGTAGGAGGGCGAGCAGA	ggTGCCCACCCCGCCCCTGT
OM_00320A	APC	R1450*	g.112203538C>T	ACGTTGGATGGACTGAGTACAAACTGGTGG	ACGTTGGATGAGTGGTTCTGGATTAGCTGG	ggACTGGTGGTGGTTGGAGCA
OM_00320B	APC	R1450*	g.112203538C>T	ACGTTGGATGAGTGGTTCTGGATTAGCTGG	ACGTTGGATGGACTGAGTACAAACTGGTGG	GCGCTTTTCCCAACACCAC
OM_01087	APC	R876*	g.112201816C>T	ACGTTGGATGAGTGGTTCTGGATTAGCTGG	ACGTTGGATGGACTGAGTACAAACTGGTGG	attgcCAGTGCGCTTTTCCCAACACCA
OM_01088	APC	E1306*	g.112203106G>T	ACGTTGGATGTACAAGTCAACAACCCCCAC	ACGTTGGATGCTTGACAAAGCAAATAAAGAC	AAGCAAATAAAGACAAAGCCAAC
OM_01091	APC	E1309fs*4	g.112203117_112203121_delAAAGA	ACGTTGGATGACGGTGGAGGTGAGGCAGAT	ACGTTGGATGTCCAGGAAGCCTACGTGATG	ccGGCGGCACACGTGGGGGTTG
OM_01092	APC	Q1378*	g.112203322C>T	ACGTTGGATGTGTGACCGCAACGTAGGAG	ACGTTGGATGCAGCGAGGATATCTGGAAG	gGGAAGAAATTCGAGCTGCTGCCCA
OM_01093	APC	E1379*	g.112203325G>T	ACGTTGGATGGTTGGCTTTGTCTTTATTTGC	ACGTTGGATGGCGTGCAGATAATGACAAGG	ttTCAAGATCATTTTTTGTTAAAGTA
OM_01094	APC	Q1429*	g.112203475C>T	ACGTTGGATGGACTGAGTACAAACTGGTGG	ACGTTGGATGAGTGGTTCTGGATTAGCTGG	cacaaGTGGTGTTGGGAAAAGC
OM_01095	APC	S1465fs*3	g.112203582_112203583delGA	ACGTTGGATGTAGCGCCTGGAAGAGAAAAG	ACGTTGGATGGACCCCTATGCAGTAAATGG	GAAGAGAAAAGGAGATTACAGCTT
OM_01115	APC	T1667fs*9	g.112203851delA	ACGTTGGATGCGCTATCAAGGAATTAAGAG	ACGTTGGATGACACAGCAAAGCAGAAACTC	ctataAAGGAATTAAGAGAAGCAACA
OM_00034	BRAF	G464R	g.140127887C>G	ACGTTGGATGAGTCCATTTGACAAAGCCCG	ACGTTGGATGAATCAGACTTAATAGTCCGC	ctTGCATAACAGCCTAATCTCGT
OM_00035	BRAF	G464V	g.140127886C>A	ACGTTGGATGCCTGAAATAATTTCACCTTCG	ACGTTGGATGTCAAGAACTCTTCCACCTCC	CGTTTTTTTCCTTCTGCAGGAGG
OM_00036	BRAF	G466A	g.140127880C>G	ACGTTGGATGCTCACGTTTCCTTTAACCAC	ACGTTGGATGCAAAGATTTGTGATTTTGGTC	ccCATAATTAGAATCATTCTTGATGT
OM_00037	BRAF	G466R	g.140127881C>G	ACGTTGGATGGATTTGTGATTTTGGTCTAG	ACGTTGGATGGAATGGGTACTCACGTTTCC	GATTTTGGTCTAGCCAGAG
OM_00039	BRAF	G469R	g.140127872C>G	ACGTTGGATGCTCACGTTTCCTTTAACCAC	ACGTTGGATGCAAAGATTTGTGATTTTGGTC	CATAATTAGAATCATTCTTGATGT
OM_00040	BRAF	G469R	g.140127872C>T	ACGTTGGATGAGTGGTTCTGGATTAGCTGG	ACGTTGGATGGACTGAGTACAAACTGGTGG	CGCTTTTCCCAACACCA
OM_00041	BRAF	G469S	g.140127870_140127872TCC>GCT	ACGTTGGATGGTTGGATCATATTCGTCCAC	ACGTTGGATGTGGTGGCGTAGGCAAGAGT	ggTTCTGAATTAGCTGTATCGT
OM_00042	BRAF	G464E	g.140127886C>T	ACGTTGGATGAGTGGTTCTGGATTAGCTGG	ACGTTGGATGGACTGAGTACAAACTGGTGG	gtgaGCTTTTCCCAACACCAC
OM_00043A	BRAF	G466V	g.140127880C>A	ACGTTGGATGGGCTGTATTTCTTCCACACG	ACGTTGGATGCATCACCATGAAGCACAAGC	CACGCCCTCGTACACCT
OM_00043B	BRAF	G466V	g.140127880C>A	ACGTTGGATGGGCTGTATTTCTTCCACACG	ACGTTGGATGCATCACCATGAAGCACAAGC	tcaACACGCCCTCGTACACC
OM_00044	BRAF	G466E	g.140127880C>T	ACGTTGGATGAGTGGTTCTGGATTAGCTGG	ACGTTGGATGGACTGAGTACAAACTGGTGG	caGCTTTTCCCAACACCAC
OM_00045	BRAF	G469A	g.140127871C>G	ACGTTGGATGGAATGGGTACTCACGTTTCC	ACGTTGGATGGATTTGTGATTTTGGTCTAGC	gaACATAATTAGAATCATTCTTGATG
OM_00046	BRAF	G469E	g.140127871C>T	ACGTTGGATGGACTGAGTACAAACTGGTGG	ACGTTGGATGAGTGGTTCTGGATTAGCTGG	gggaaAAACTGGTGGTGGTTGGAGCA
OM_00047	BRAF	G469V	g.140127871C>A	ACGTTGGATGTACATGGCCACTCAGATCTC	ACGTTGGATGCCCTACCTGTGGATGAAGTT	AGCCATGGAGTACCTGG
OM_00048	BRAF	F595L	g.140099619A>C	ACGTTGGATGGTGGTAGTGGCACCAGAATG	ACGTTGGATGGAAAAGCGGCTGTTAGTCAC	TTCCAGAGTCCAGGTAA
OM_00049	BRAF	G596R	g.140099618C>G	ACGTTGGATGCAAAGATTTGTGATTTTGGTC	ACGTTGGATGCTCACGTTTCCTTTAACCAC	GATTTTGGTCTAGCCAGA
OM_00050	BRAF	L597V	g.140099615G>C	ACGTTGGATGTTCTGGTGCCACTACCACAG	ACGTTGGATGACTTGGGAGGTATCCACATC	ccccaGTGCCACTACCACAGCTCCTT
OM_00051	BRAF	L597S	g.140099614_140099615AG>GA	ACGTTGGATGCTGTATCGTCAAGGCACTCT	ACGTTGGATGAGGCCTGCTGAAAATGACTG	ggaCGTCAAGGCACTCTTGCCTACGC
OM_00052A	BRAF	V600E	g.140099605A>T	ACGTTGGATGCATGTACTGGTCCCTCATTG	ACGTTGGATGTGGAGAAACCTGTCTCTTGG	ggggCTCATTGCACTGTACTCCTC
OM_00054	BRAF	V600R	g.140099605_140099606AC>CT	ACGTTGGATGTCCAGGAAGCCTACGTGATG	ACGTTGGATGACGGTGGAGGTGAGGCAGAT	agcCGTGATGGCCAGCGTGGACAACC
OM_00055	BRAF	K601N	g.140099601T>A	ACGTTGGATGACCCCGCCACTCTCACCCGA	ACGTTGGATGACCACCAGCGTGTCCAGGAA	aCCACTCTCACCCGACCCGTG
OM_00056	BRAF	K601E	g.140099603T>C	ACGTTGGATGTCACATCGAGGATTTCCTTG	ACGTTGGATGGAAAGTTAAAATTCCCGTCGC	gTGTTGGCTTTCGGAGAT
OM_00057	BRAF	D594G	g.140099623T>C	ACGTTGGATGTCCAGGAAGCCTACGTGATG	ACGTTGGATGACGGTGGAGGTGAGGCAGAT	TGGCCAGCGTGGACAAC
OM_00058	BRAF	D594V	g.140099623T>A	ACGTTGGATGACCACCAGCGTGTCCAGGAA	ACGTTGGATGACCCCGCCACTCTCACCCGA	tcAGCCCTCCCGGGCAGCGTCGT
OM_00059	BRAF	L597R	g.140099614A>C	ACGTTGGATGGCCTTTACCACTCAGAGAAG	ACGTTGGATGACTGGCAGCAACAGTCTTAC	tCACCAGAATGGATTCCA
OM_00060	BRAF	L597Q	g.140099614A>T	ACGTTGGATGCATGTACTGGTCCCTCATTG	ACGTTGGATGTGGAGAAACCTGTCTCTTGG	tGTCCCTCATTGCACTGTACTCCTC
OM_00061	BRAF	T599I	g.140099608G>A	ACGTTGGATGTGGGCAGATTACAGTGGGAC	ACGTTGGATGACTTACCATGCCACTTTCCC	gaacGTGGGACAAAGAATTGGATCT
OM_00062	BRAF	V600L	g.140099606C>G	ACGTTGGATGAGGCTCGACTACCTGTGAAG	ACGTTGGATGACCAGACGTCACTTTCAAAC	ggCTACCTGTGAAGTGGATGGCACCT
OM_00329	BRAF	R444W	g.140127947G>A	ACGTTGGATGACTTACCATGCCACTTTCCC	ACGTTGGATGTGGGCAGATTACAGTGGGAC	TTGTAGACTGTTCCAAATGAT
OM_00335	BRAF	N581S	g.140099662T>C	ACGTTGGATGGAAAGTTAAAATTCCCGTCGC	ACGTTGGATGTCACATCGAGGATTTCCTTG	gggagAAATTCCCGTCGCTATCAA
OM_00337	BRAF	E586K	g.140099648C>T	ACGTTGGATGGACTGAGTACAAACTGGTGG	ACGTTGGATGAGTGGTTCTGGATTAGCTGG	GGTGGTGGTTGGAGCAG
OM_00338	BRAF	D587A	g.140099644T>G	ACGTTGGATGCTGTATCGTCAAGGCACTCT	ACGTTGGATGAGGCCTGCTGAAAATGACTG	AGGCACTCTTGCCTACGCCAC
OM_00339	BRAF	D587E	g.140099643G>C	ACGTTGGATGACTTGGGAGGTATCCACATC	ACGTTGGATGTTCTGGTGCCACTACCACAG	CAGGATTGCCTTTACCACTCAGA
OM_00340	BRAF	I592V	g.140099630T>C	ACGTTGGATGCCTTCTCTCTCTGTCATAGG	ACGTTGGATGAATTCCTTGATAGCGACGGG	ccgtaATAGGGACTCTGGATCCCA
OM_00341	BRAF	I592M	g.140099628T>C	ACGTTGGATGTCCAGGAAGCCTACGTGATG	ACGTTGGATGTGAGGCAGATGCCCAGCAG	TACGTGATGGCCAGCGTG
OM_00342	BRAF	D594E	g.140099622A>T	ACGTTGGATGTGGAGAAACCTGTCTCTTGG	ACGTTGGATGCATGTACTGGTCCCTCATTG	tcTATTCTCGACACAGCAGGTCA
OM_00343	BRAF	F595S	g.140099620A>G	ACGTTGGATGGACGGAATATAAGCTGGTGG	ACGTTGGATGAATGGTTCTGGATCAGCTGG	ctCACTCTTGCCCACACCG
OM_00344	BRAF	V600M	g.140099606C>T	ACGTTGGATGAGTGGTTCTGGATTAGCTGG	ACGTTGGATGGACTGAGTACAAACTGGTGG	gCAGTGCGCTTTTCCCAACAC
OM_00347	BRAF	S605N	g.140099590C>T	ACGTTGGATGAGTGGTTCTGGATTAGCTGG	ACGTTGGATGGACTGAGTACAAACTGGTGG	CAGTGCGCTTTTCCCAACA
OM_00354	BRAF	T599_V600insTT	g.140099607T>CGTAGTA	ACGTTGGATGAGCAGAAACTCACATCGAGG	ACGTTGGATGAATTCCCGTCGCTATCAAGG	gagTTCCTTGTTGGCTTTCG
OM_00355	BRAF	V600D	g.140099604_140099605CA>AT	ACGTTGGATGACTGGCAGCAACAGTCTTAC	ACGTTGGATGGCCTTTACCACTCAGAGAAG	GTCTTACCTGGACTCTG
OM_00359	BRAF	S605F	g.140099590_140099591CT>AA	ACGTTGGATGGAAAAGCGGCTGTTAGTCAC	ACGTTGGATGGTGGTAGTGGCACCAGAATG	gggaAGCAACAGTCTTACCTG
OM_01022	BRAF	V600A	g.140099605A>G	ACGTTGGATGAATGGTTCTGGATCAGCTGG	ACGTTGGATGGACGGAATATAAGCTGGTGG	ACTCTTGCCCACACCGC
OM_01023	BRAF	V471F	g.140127866C>A	ACGTTGGATGTTGCACTCCCTCAGGTAGTC	ACGTTGGATGAGCCCCCGTTCTATATCATC	tcGTCCAGGAGGTTCCCGTAGGTCAT
OM_01105	BRAF	K601del	g.140099601_140099603delTTT	ACGTTGGATGTGTGACTTTGGATTGGCTCG	ACGTTGGATGGTAGGAAATAGCAGCCTCAC	gggTTTGGATTGGCTCGAGATAT
OM_00064	CDK4	R24H	g.56431697C>T	ACGTTGGATGGACTGAGTACAAACTGGTGG	ACGTTGGATGAGTGGTTCTGGATTAGCTGG	TGGTGGTGGTTGGAGCAGGT
OM_00372	CDKN2A	R58*	g.21961186G>A	ACGTTGGATGACTTACCATGCCACTTTCCC	ACGTTGGATGTGGGCAGATTACAGTGGGAC	CTTTCCCTTGTAGACTGTTC
OM_00373A	CDKN2A	E61*	g.21961177C>A	ACGTTGGATGTTTGGCCTGAGCAGGTTGAT	ACGTTGGATGGGTGCAGTCCATTTGATGGG	cccGGGACACCTACACAGCCC
OM_00373B	CDKN2A	E61*	g.21961177C>A	ACGTTGGATGACAAGTGGGAGATGGAACGC	ACGTTGGATGTCGTACACCTCCCCGTACTG	cgaccTCACCATGAAGCACAAG
OM_00374A	CDKN2A	E69*	g.21961153C>A	ACGTTGGATGTCGTACACCTCCCCGTACTG	ACGTTGGATGACAAGTGGGAGATGGAACGC	gggcgCCCCGCCCAGCTTGTGCTTCA
OM_00374B	CDKN2A	E69*	g.21961153C>A	ACGTTGGATGCCCTACCTGTGGATGAAGTT	ACGTTGGATGTACATGGCCACTCAGATCTC	cttcTTCTTCTCCAGGTACTCC
OM_00375A	CDKN2A	H83Y	g.21961111G>A	ACGTTGGATGTGGGCAGATTACAGTGGGAC	ACGTTGGATGACTTACCATGCCACTTTCCC	TGGGACAAAGAATTGGATCTG
OM_00375B	CDKN2A	H83Y	g.21961111G>A	ACGTTGGATGACTTACCATGCCACTTTCCC	ACGTTGGATGTGGGCAGATTACAGTGGGAC	ccaaTTTCCCTTGTAGACTGTT
OM_00376	CDKN2A	D84Y	g.21961108C>A	ACGTTGGATGCATCACCATGAAGCACAAGC	ACGTTGGATGGGCTGTATTTCTTCCACACG	GAAGCACAAGCTGGGCG
OM_00377	CDKN2A	R80*	g.21961120G>A	ACGTTGGATGACTTACCATGCCACTTTCCC	ACGTTGGATGTGGGCAGATTACAGTGGGAC	ccgGCCACTTTCCCTTGTAGACTGTTC
OM_00378	CDKN2A	D108Y	g.21961036C>A	ACGTTGGATGTACATGGCCACTCAGATCTC	ACGTTGGATGTGGCCAGGCCCCTACCTGT	cTGGAGTACCTGGAGAAGAAAAAC
OM_00379	CDKN2A	W110*	g.21961028C>T	ACGTTGGATGGACTGAGTACAAACTGGTGG	ACGTTGGATGAGTGGTTCTGGATTAGCTGG	cccaaTGGTGGTGGTTGGAGCAGGTG
OM_00380	CDKN2A	P114L	g.21961017G>A	ACGTTGGATGTGGGCAGATTACAGTGGGAC	ACGTTGGATGACTTACCATGCCACTTTCCC	tgacGAATTGGATCTGGATCATTTG
OM_00381	CDKN2A	R80*	g.21961120_21961121GG>AA	ACGTTGGATGGCCTTTACCACTCAGAGAAG	ACGTTGGATGACTGGCAGCAACAGTCTTAC	gggAGTGGCACCAGAATGGATT
OM_01030A	CDKN2A	E88*	g.21961096C>A	ACGTTGGATGGGCTGTATTTCTTCCACACG	ACGTTGGATGCATCACCATGAAGCACAAGC	TCGTACACCTCCCCGTA
OM_01030B	CDKN2A	E88*	g.21961096C>A	ACGTTGGATGGGCTGTATTTCTTCCACACG	ACGTTGGATGCATCACCATGAAGCACAAGC	ccgaCCTCGTACACCTCCCCG
OM_00636	CSF1R	L301*	g.149433237A>T	ACGTTGGATGTGGAGAAACCTGTCTCTTGG	ACGTTGGATGCATGTACTGGTCCCTCATTG	ccTGGATATTCTCGACACAGCAGGT
OM_00679	CSF1R	L301S	g.149433237A>G	ACGTTGGATGAATGGTTCTGGATCAGCTGG	ACGTTGGATGGACGGAATATAAGCTGGTGG	ACTCTTGCCCACACCGC
OM_01098	CSF1R	Y969*	g.149413837A>T	ACGTTGGATGCATGTACTGGTCCCTCATTG	ACGTTGGATGTGGAGAAACCTGTCTCTTGG	aTCCCTCATTGCACTGTACTCCTCT
OM_01099	CSF1R	Y969*	g.149413837A>C	ACGTTGGATGACTGGCAGCAACAGTCTTAC	ACGTTGGATGGCCTTTACCACTCAGAGAAG	ctcctCAACAGTCTTACCTGGACT
OM_01100	CSF1R	Y969C	g.149413838T>C	ACGTTGGATGTCACATCGAGGATTTCCTTG	ACGTTGGATGGAAAGTTAAAATTCCCGTCGC	CTTGTTGGCTTTCGGAG
OM_01101	CSF1R	Y969F	g.149413838T>A	ACGTTGGATGGCAGGTACCGTGCGACATC	ACGTTGGATGTGGACGTGCGCGATGCCTG	cccCTCCTCAGCCAGGTCCACG
OM_01102	CSF1R	Y969H	g.149413839A>G	ACGTTGGATGGACGGAATATAAGCTGGTGG	ACGTTGGATGAATGGTTCTGGATCAGCTGG	gATAAGCTGGTGGTGGTGGGCGCCG
OM_00411	CTNNB1	A21T	g.41241068G>A	ACGTTGGATGTGGGCAGATTACAGTGGGAC	ACGTTGGATGACTTACCATGCCACTTTCCC	cAAGAATTGGATCTGGATCATTTG
OM_00412	CTNNB1	V22A	g.41241072T>C	ACGTTGGATGGAAAGTTAAAATTCCCGTCGC	ACGTTGGATGTCACATCGAGGATTTCCTTG	ccTCCCGTCGCTATCAAGG
OM_00415A	CTNNB1	D32Y	g.41241101G>T	ACGTTGGATGCATTATCAACTTTGGTACTGG	ACGTTGGATGTTCTTTCCTTTGTAGTGTCC	ggggACTTTGGTACTGGTATCAATTT
OM_00415B	CTNNB1	D32Y	g.41241101G>T	ACGTTGGATGTTCTTCACTTTGCATATGCC	ACGTTGGATGTTCTGACTACTTTTACATC	TTTGCATATGCCATACATGGAA
OM_00416	CTNNB1	D32N	g.41241101G>A	ACGTTGGATGCCACTCCATCGAGATTTCAC	ACGTTGGATGTCTTCATGAAGACCTCACAG	AGATTTCACTGTAGCTAGAC
OM_00417	CTNNB1	D32H	g.41241101G>C	ACGTTGGATGCTCAGGATTGCCTTTACCAC	ACGTTGGATGACAGTCTTACCTGGACTCTG	ccatgGCCTTTACCACTCAGAG
OM_00418	CTNNB1	D32G	g.41241102A>G	ACGTTGGATGAATGGTTCTGGATCAGCTGG	ACGTTGGATGGACGGAATATAAGCTGGTGG	tctCACTCTTGCCCACACCG
OM_00419	CTNNB1	D32A	g.41241102A>C	ACGTTGGATGACTGGCAGCAACAGTCTTAC	ACGTTGGATGGCCTTTACCACTCAGAGAAG	cccccGCAACAGTCTTACCTGGACT
OM_00420	CTNNB1	D32V	g.41241102A>T	ACGTTGGATGTGGAGAAACCTGTCTCTTGG	ACGTTGGATGCATGTACTGGTCCCTCATTG	cATATTCTCGACACAGCAGGTC
OM_00423B	CTNNB1	S33C	g.41241105C>G	ACGTTGGATGACCAGACGTCACTTTCAAAC	ACGTTGGATGAGGCTCGACTACCTGTGAAG	gggGTATACACAGTTGAAAATGCTTT
OM_00424A	CTNNB1	S33F	g.41241105C>T	ACGTTGGATGAGTGGTTCTGGATTAGCTGG	ACGTTGGATGGACTGAGTACAAACTGGTGG	cGTGCGCTTTTCCCAACAC
OM_00424B	CTNNB1	S33F	g.41241105C>T	ACGTTGGATGGACTGAGTACAAACTGGTGG	ACGTTGGATGAGTGGTTCTGGATTAGCTGG	TGGTGGTTGGAGCAGGT
OM_00425A	CTNNB1	S33Y	g.41241105C>A	ACGTTGGATGAGGTGCCATCATTCTTGAGG	ACGTTGGATGTCTCACCACCCGCACGTCT	CGCCAGGTCTTGATGTACT
OM_00425B	CTNNB1	S33Y	g.41241105C>A	ACGTTGGATGGGCTGTATTTCTTCCACACG	ACGTTGGATGCATCACCATGAAGCACAAGC	CTCGTACACCTCCCCGT
OM_00427	CTNNB1	G34R	g.41241107G>C	ACGTTGGATGTTCTGGTGCCACTACCACAG	ACGTTGGATGACTTGGGAGGTATCCACATC	CACTACCACAGCTCCTT
OM_00428A	CTNNB1	G34V	g.41241108G>T	ACGTTGGATGTCCTCAGACATTCAAACGTG	ACGTTGGATGGCATGAAGACCGAGTTATAG	cCGTGTTTTGATCAAAGAAGAG
OM_00428B	CTNNB1	G34V	g.41241108G>T	ACGTTGGATGTTCTGCATTGGTGCTAAAAG	ACGTTGGATGATAAATATAATGAACTTACC	AAAAGTTTCTTGGATCACATTTT
OM_00429	CTNNB1	G34E	g.41241108G>A	ACGTTGGATGTCTTCATGAAGACCTCACAG	ACGTTGGATGCCACTCCATCGAGATTTCAC	ccccGAAGACCTCACAGTAAAAAT
OM_00433	CTNNB1	S37A	g.41241116T>G	ACGTTGGATGAGGCCTGCTGAAAATGACTG	ACGTTGGATGCTGTATCGTCAAGGCACTCT	TTGTGGTAGTTGGAGCT
OM_00434	CTNNB1	S37P	g.41241116T>C	ACGTTGGATGGAAAGTTAAAATTCCCGTCGC	ACGTTGGATGTCACATCGAGGATTTCCTTG	aaacgTCCCGTCGCTATCAAGGA
OM_00435	CTNNB1	S37F	g.41241117C>T	ACGTTGGATGAGTGGTTCTGGATTAGCTGG	ACGTTGGATGGACTGAGTACAAACTGGTGG	TGCGCTTTTCCCAACAC
OM_00436A	CTNNB1	S37C	g.41241117C>G	ACGTTGGATGCCCACAGAAACCCATGTATG	ACGTTGGATGTGTGTTGGGTCTATGTAAAC	gaacaCATGTATGAAGTACAGTGGA
OM_00437	CTNNB1	S37Y	g.41241117C>A	ACGTTGGATGGTCCTTCTTAAGCAGCCCAG	ACGTTGGATGATCCTCATGGAAGAGATCCG	ggggaGCCTCGGGGCTGAGCGTG
OM_00440A	CTNNB1	T41A	g.41241128A>G	ACGTTGGATGAATGGTTCTGGATCAGCTGG	ACGTTGGATGGACGGAATATAAGCTGGTGG	cTGGTCAGCGCACTCTTGCCCACAC
OM_00441	CTNNB1	T41S	g.41241128A>T	ACGTTGGATGCATGTACTGGTCCCTCATTG	ACGTTGGATGTGGAGAAACCTGTCTCTTGG	TTGCACTGTACTCCTCT
OM_00442	CTNNB1	T41P	g.41241128A>C	ACGTTGGATGGCCTTTACCACTCAGAGAAG	ACGTTGGATGACTGGCAGCAACAGTCTTAC	gggtCACCAGAATGGATTCCA
OM_00443A	CTNNB1	T41I	g.41241129C>T	ACGTTGGATGTGTCCTCATGTATTGGTCTC	ACGTTGGATGGTGAAACCTGTTTGTTGGAC	taTCTCATGGCACTGTACTCTTCTT
OM_00451B	CTNNB1	S45P	g.41241140T>C	ACGTTGGATGTCACATCGAGGATTTCCTTG	ACGTTGGATGGAAAGTTAAAATTCCCGTCGC	GAGGATTTCCTTGTTGGCTTTCGG
OM_00452	CTNNB1	S45A	g.41241140T>G	ACGTTGGATGAGGCCTGCTGAAAATGACTG	ACGTTGGATGCTGTATCGTCAAGGCACTCT	AAACTTGTGGTAGTTGGAGCTG
OM_00453A	CTNNB1	S45F	g.41241141C>T	ACGTTGGATGGACTGAGTACAAACTGGTGG	ACGTTGGATGAGTGGTTCTGGATTAGCTGG	cggGGTGGTTGGAGCAGGTG
OM_00453B	CTNNB1	S45F	g.41241141C>T	ACGTTGGATGAGTGGTTCTGGATTAGCTGG	ACGTTGGATGGACTGAGTACAAACTGGTGG	agtATTGTCAGTGCGCTTTTCCCAACA
OM_00454	CTNNB1	S45Y	g.41241141C>A	ACGTTGGATGGATGGCCACATCAAGATCAC	ACGTTGGATGCAGAAGGTTTTCATGGTGGC	CCTCTGCAAAGAGGGCATC
OM_00455	CTNNB1	S45C	g.41241141C>G	ACGTTGGATGCCCACAGAAACCCATGTATG	ACGTTGGATGTGTGTTGGGTCTATGTAAAC	gCATGTATGAAGTACAGTGG
OM_00469	CTNNB1	V22_G38del	g.41241071_41241121delGTTAGTCACTGGCAGCAACAAATCCATTCTGGT	ACGTTGGATGAGCCCCGCCTGCAGGATG	ACGTTGGATGTGGCCCCTGAGCGTCATCT	ccGGGCCGGTGCGGGGAGC
OM_00472	CTNNB1	W25_D32del	g.41241081_41241104delGGCAGCAACAGTCTTACCTGGACT	ACGTTGGATGACTCCGTGTTTGCCCACGA	ACGTTGGATGAGGGACCCCTCACATTGTTG	cttTTTGCCCACGACCTGCT
OM_01081	CTNNB1	A13T	g.41241044G>A	ACGTTGGATGACTTACCATGCCACTTTCCC	ACGTTGGATGTGGGCAGATTACAGTGGGAC	ccaATGCCACTTTCCCTTGTAGACTGT
OM_00069	EGFR	E746_A750del	g.55209959_55209973delGGAATTAAGAGAAGC	ACGTTGGATGACGACTCCGTGTTTGCCCA	ACGTTGGATGACCAGTGGCCCTTCACGTC	aCGTGTTTGCCCACGACCTGC
OM_00071A	EGFR	S752_I759del	g.55209978_55210001delTCTCCGAAAGCCAACAAGGAAATC	ACGTTGGATGCATTGCCCCTGACAACATAG	ACGTTGGATGGGGAAAGTGGTGAAGATATG	TAGTTGGAATCACTCATGATAT
OM_00071B	EGFR	S752_I759del	g.55209978_55210001delTCTCCGAAAGCCAACAAGGAAATC	ACGTTGGATGGGGAAAGTGGTGAAGATATG	ACGTTGGATGCATTGCCCCTGACAACATAG	TTTGGATTGGCTCGAGA
OM_00073	EGFR	L747_P753>S	g.55209964_55209981delTAAGAGAAGCAACATCTC	ACGTTGGATGCACCCCGTAGCTGAGGATG	ACGTTGGATGATGTCTTTGCAGCCGAGGAG	gggaCCCGTAGCTGAGGATGCCTGCA
OM_00074	EGFR	L747_T751del	g.55209964_55209978delTAAGAGAAGCAACAT	ACGTTGGATGATGTCTTTGCAGCCGAGGAG	ACGTTGGATGCACCCCGTAGCTGAGGATG	cccCTGACGAGGCGGGCAGTGTGT
OM_00075	EGFR	L747_T751>P	g.55209963_55209974TTAAGAGAAGCAA>C	ACGTTGGATGTCACATCGAGGATTTCCTTG	ACGTTGGATGGAAAGTTAAAATTCCCGTCGC	gattgCCTTGTTGGCTTTCGGAGATG
OM_00077	EGFR	L747_S752del	g.55209963_55209980delTTAAGAGAAGCAACATCT	ACGTTGGATGCATTGCCCCTGACAACATAG	ACGTTGGATGGGGAAAGTGGTGAAGATATG	TAGTTGGAATCACTCATGATAT
OM_00079	EGFR	E746_A750>V	g.55209961_55209975AATTAAGAGAAGCAAC>T	ACGTTGGATGACCTCGTCTTCTACTTCTGG	ACGTTGGATGAGCTTCTGTTCCCGGGAATC	GGTCTATGCCCACCAGATGG
OM_00082	EGFR	E746_T751>A	g.55209961_55209975delAATTAAGAGAAGCAA	ACGTTGGATGCCTTCTCTCTCTGTCATAGG	ACGTTGGATGAATTCCTTGATAGCGACGGG	tctccCTGTCATAGGGACTCTG
OM_00083	EGFR	E746_S752>A	g.55209961_55209978delAATTAAGAGAAGCAACAT	ACGTTGGATGGAAAACACATCCCCCAAAGC	ACGTTGGATGTCCTTCCTGTCCTCCTAGCA	CCAAAGCCAACAAAGAAATCTTA
OM_00084	EGFR	E746_S752>D	g.55209962_55209979delATTAAGAGAAGCAACATC	ACGTTGGATGATACCCTCTCAGCGTACCCT	ACGTTGGATGAGAAGGCGGGAGACATATGG	AGCATACGTGATGGCTGGT
OM_00085	EGFR	L747_E749del	g.55209963_55209971delTTAAGAGAA	ACGTTGGATGCATTGCCCCTGACAACATAG	ACGTTGGATGGGGAAAGTGGTGAAGATATG	CATAGTTGGAATCACTCATGATA
OM_00089	EGFR	D770_N771insG	g.55216507_55216508insGGT	ACGTTGGATGTGGTGGCGTAGGCAAGAGTG	ACGTTGGATGGTTGGATCATATTCGTCCAC	gggagGGCAAGAGTGCCTTGACGATA
OM_00095	EGFR	P772_H773insV	g.55216511_55216512insGGT	ACGTTGGATGGTTGGATCATATTCGTCCAC	ACGTTGGATGTGGTGGCGTAGGCAAGAGTG	ccctACAAAATGATTCTGAATTAGCT
OM_00100	EGFR	D770_N771insN	g.55216510_55216511insAAC	ACGTTGGATGACTGGCAGCAACAGTCTTAC	ACGTTGGATGGCCTTTACCACTCAGAGAAG	ACAGTCTTACCTGGACTCT
OM_00103	EGFR	N771_P772>SVDNR	g.55216508_55216511ACCC>GCGTGGACAACCG	ACGTTGGATGCTGTATCGTCAAGGCACTCT	ACGTTGGATGAGGCCTGCTGAAAATGACTG	cccTCAAGGCACTCTTGCCTACG
OM_00107A	EGFR	T790M	g.55216565C>T	ACGTTGGATGGTGAAACCTGTTTGTTGGAC	ACGTTGGATGTGTCCTCATGTATTGGTCTC	TGGACATACTGGATACAGCTGGAC
OM_00107B	EGFR	T790M	g.55216565C>T	ACGTTGGATGTGTCCTCATGTATTGGTCTC	ACGTTGGATGGTGAAACCTGTTTGTTGGAC	ggCTCTCATGGCACTGTACTCTTCT
OM_00108A	EGFR	L858R	g.55227009T>G	ACGTTGGATGCTGTATCGTCAAGGCACTCT	ACGTTGGATGAGGCCTGCTGAAAATGACTG	aGTCAAGGCACTCTTGCCTACGCCA
OM_00108B	EGFR	L858R	g.55227009T>G	ACGTTGGATGCTGTATCGTCAAGGCACTCT	ACGTTGGATGAGGCCTGCTGAAAATGACTG	TCAAGGCACTCTTGCCTACGCCAC
OM_00110	EGFR	G719A	g.55209202G>C	ACGTTGGATGCAACAGTCTTACCTGGACTC	ACGTTGGATGCAGGATTGCCTTTACCACTC	tctgtAATCCATTCTGGTGCCACTA
OM_00111	EGFR	G719C	g.55209201G>T	ACGTTGGATGTATTCCCACAGTGTATCGGC	ACGTTGGATGCTAATTCTGGGTGCTCAGAC	ATCGGCTAGCCTATCTC
OM_00112	EGFR	G719S	g.55209201G>A	ACGTTGGATGTCTTCATGAAGACCTCACAG	ACGTTGGATGGACCCACTCCATCGAGATTT	GTAAAAATAGGTGATTTTGGTC
OM_00486	EGFR	G719D	g.55209202G>A	ACGTTGGATGGGTGATTTTGGTCTAGCTAC	ACGTTGGATGATGGATCCAGACAACTGTTC	TGGTCTAGCTACAGTGAA
OM_00490A	EGFR	L730F	g.55209912C>T	ACGTTGGATGTGTCCTCATGTATTGGTCTC	ACGTTGGATGGTGAAACCTGTTTGTTGGAC	TCTCATGGCACTGTACTCTTC
OM_00491	EGFR	W731*	g.55209917G>A	ACGTTGGATGATGAGATCTACTGTTTTCC	ACGTTGGATGCCTATTTTTACTGTGAGGTC	TTCCTTTACTTACTACACCTCAG
OM_00492	EGFR	P733L	g.55209922C>T	ACGTTGGATGTGTCCTCATGTATTGGTCTC	ACGTTGGATGGTGAAACCTGTTTGTTGGAC	gCTCTCATGGCACTGTACTCTTCTT
OM_00493	EGFR	E734K	g.55209924G>A	ACGTTGGATGATAGGTGATTTTGGTCTAGC	ACGTTGGATGATGGATCCAGACAACTGTTC	TTTGGTCTAGCTACAGTG
OM_00494	EGFR	G735S	g.55209927G>A	ACGTTGGATGTCTTCATGAAGACCTCACAG	ACGTTGGATGGACCCACTCCATCGAGATTT	GTAAAAATAGGTGATTTTGGTC
OM_00495	EGFR	V742A	g.55209949T>C	ACGTTGGATGTCACATCGAGGATTTCCTTG	ACGTTGGATGGAAAGTTAAAATTCCCGTCGC	cccgCCTTGTTGGCTTTCGGA
OM_00496	EGFR	K745R	g.55209958A>G	ACGTTGGATGAATGGTTCTGGATCAGCTGG	ACGTTGGATGGACGGAATATAAGCTGGTGG	CGCACTCTTGCCCACAC
OM_00497	EGFR	E746K	g.55209960G>A	ACGTTGGATGTCTTCATGAAGACCTCACAG	ACGTTGGATGTTCAAACTGATGGGACCCAC	CCCACTCCATCGAGATT
OM_00499A	EGFR	A750P	g.55209972G>C	ACGTTGGATGCAACAGTCTTACCTGGACTC	ACGTTGGATGCAGGATTGCCTTTACCACTC	acGGAATCCATTCTGGTGCCACT
OM_00501	EGFR	S752Y	g.55209979C>A	ACGTTGGATGCTAATACCCTGCAAATAGC	ACGTTGGATGTGCTGGAACTTCGCTCACAG	aaCCTGCAAATAGCAGAAATAAAAGA
OM_00502	EGFR	P753S	g.55209981C>T	ACGTTGGATGGTGAAACCTGTTTGTTGGAC	ACGTTGGATGTGTCCTCATGTATTGGTCTC	TGGACATACTGGATACAGCTGGA
OM_00503	EGFR	D761N	g.55210005G>A	ACGTTGGATGCCATCGAGATTTCACTGTAG	ACGTTGGATGTTTCTTCATGAAGACCTCAC	GCTAGACCAAAATCACCTA
OM_00507	EGFR	H773R	g.55216514A>G	ACGTTGGATGAATGGTTCTGGATCAGCTGG	ACGTTGGATGGACGGAATATAAGCTGGTGG	cctccGCGCACTCTTGCCCACA
OM_00516	EGFR	G810S	g.55216624G>A	ACGTTGGATGTCTTCATGAAGACCTCACAG	ACGTTGGATGCCACTCCATCGAGATTTCAC	AGTAAAAATAGGTGATTTTGGT
OM_00529A	EGFR	L858M	g.55227008C>A	ACGTTGGATGCAGGTGGTGTTATTGTAATAG	ACGTTGGATGCCTCAAGTAACATCTGAGAC	gATTGTAATAGTCTGAGCTGTAAA
OM_00529B	EGFR	L858M	g.55227008C>A	ACGTTGGATGGACCTAGTTCCAATCTTTTC	ACGTTGGATGAATCAGACGACACAGGAAGC	caTAGTTCCAATCTTTTCTTTTATTT
OM_00561	EGFR	L747_A750>P	g.55209962_55209972ATTAAGAGAAG>GC	ACGTTGGATGAGGCCTGCTGAAAATGACTG	ACGTTGGATGCTGTATCGTCAAGGCACTCT	ggtTGGTAGTTGGAGCTGGT
OM_00571	EGFR	L747_P753>Q	g.55209963_55209982TTAAGAGAAGCAACATCTCC>CA	ACGTTGGATGTCACATCGAGGATTTCCTTG	ACGTTGGATGGAAAGTTAAAATTCCCGTCGC	gtttaCTTGTTGGCTTTCGGAGAT
OM_00572	EGFR	L747_T751>S	g.55209964_55209975delTAAGAGAAGCAA	ACGTTGGATGCACCCCGTAGCTGAGGATG	ACGTTGGATGATGTCTTTGCAGCCGAGGAG	GAGGATGCCTGCATACACAC
OM_00574	EGFR	L747_R748>FP	g.55209965_55209968AAGA>CCCG	ACGTTGGATGTCCAGGAAGCCTACGTGATG	ACGTTGGATGACGGTGGAGGTGAGGCAGAT	agGATGGCCAGCGTGGACA
OM_00587	EGFR	E746_T751del	g.55209960_55209977delGAATTAAGAGAAGCAACA	ACGTTGGATGGACCCCTATGCAGTAAATGG	ACGTTGGATGTAGCGCCTGGAAGAGAAAAG	cttAGATTACAGCTTCCCCAGACT
OM_01103	EGFR	D761Y	g.55210005G>T	ACGTTGGATGCTAATTCTGGGTGCTCAGAC	ACGTTGGATGTATTCCCACAGTGTATCGGC	tAAGGCGTTCACAAAGTGTATTTAG
OM_01104	EGFR	G810D	g.55216625G>A	ACGTTGGATGTCTTCATGAAGACCTCACAG	ACGTTGGATGCCACTCCATCGAGATTTCAC	gaaaAGTAAAAATAGGTGATTTTGGT
OM_01114	EGFR	p.E746_A750del	g.55209960_55209974delGAATTAAGAGAAGCA	ACGTTGGATGGTCTCCTGTAATTCTCAGGC	ACGTTGGATGTGCCCTTCCAGTGTATACTC	gtaagTCTCAGGCTTGACTAGGCTCC
OM_00117	ERBB2	L755P	g.35133745_35133746TT>CC	ACGTTGGATGACGTACTGGTGAAAACACCG	ACGTTGGATGTCTTTCTCTTCCGCACCCAG	ggCAAGATCACAGATTTTGGGC
OM_00118	ERBB2	G776S	g.35134523_35134524insA	ACGTTGGATGTGCAGCACCACCAGCGTGT	ACGTTGGATGCCACTCTCACCCGACCCGT	acccGCGTGTCCAGGAAGCCCT
OM_00120	ERBB2	G776VC	g.35134523_35134524insTTT	ACGTTGGATGTCCCACCTTTCAGCAGGTCA	ACGTTGGATGGTTTGAGAACATCGGGAAGG	TCAGCAGGTCAGAGAGC
OM_00608	ERBB2	L755S	g.35133746T>C	ACGTTGGATGGAAAGTTAAAATTCCCGTCGC	ACGTTGGATGTCACATCGAGGATTTCCTTG	gggacAATTCCCGTCGCTATCAAG
OM_00609	ERBB2	D769H	g.35133787G>C	ACGTTGGATGCAACAGTCTTACCTGGACTC	ACGTTGGATGCAGGATTGCCTTTACCACTC	cccCTGGAATCCATTCTGGTGCCACT
OM_00612A	ERBB2	V777L	g.35134526G>T	ACGTTGGATGTCTTTCAAGGTTGAAAATC	ACGTTGGATGCTTGCATCTAGATCTTTATT	TTCAAGGTTGAAAATCTTTCTAAA
OM_00612B	ERBB2	V777L	g.35134526G>T	ACGTTGGATGCACCTCTTCATCAAGGTTAC	ACGTTGGATGGTGAATGACTTCACTTATTG	aTCTTCATCAAGGTTACTTTTTC
OM_00127	FGFR1	S125L	g.38405095G>A	ACGTTGGATGAATCTCCCAATCATCACTCG	ACGTTGGATGCTGTTTGGCTTGACTTGAC	agTCTCCCAATCATCACTCGAGTCCC
OM_00128	FGFR1	P252T	g.38401366G>T	ACGTTGGATGGTAGCGATACAAACTTGGAG	ACGTTGGATGCTTACTGATTTAAGCATGG	CTTGGAGTTCGCTTGTATTAC
OM_00634	FGFR2	S252W	g.123269667G>C	ACGTTGGATGCAGGATTGCCTTTACCACTC	ACGTTGGATGCAACAGTCTTACCTGGACTC	gCAGAGAAGGAGCTGTGG
OM_01106	FGFR2	N549K	g.123248025A>C	ACGTTGGATGGCCTTTACCACTCAGAGAAG	ACGTTGGATGACTGGCAGCAACAGTCTTAC	CACCAGAATGGATTCCA
OM_01107	FGFR2	N549K	g.123248025A>T	ACGTTGGATGTGGAGAAACCTGTCTCTTGG	ACGTTGGATGCATGTACTGGTCCCTCATTG	aaGATATTCTCGACACAGCAGGTC
OM_01108	FGFR2	K310R	g.123269493T>C	ACGTTGGATGTCTGGATCCCAGAAGGTGAG	ACGTTGGATGTTGGCTTTCGGAGATGTTGC	AAAATTCCCGTCGCTATCAAG
OM_01109	FGFR2	Y375C	g.123264784T>C	ACGTTGGATGTCTCTTGAGGATCTTGAAGG	ACGTTGGATGCCTTATACACCGTGCCGAAC	gaAATTCAAAAAGATCAAAGTGCTGG
OM_01110	FGFR2	S372C	g.123264793G>C	ACGTTGGATGTTACCACTCAGAGAAGGAGC	ACGTTGGATGCATGGAACCAGACAGAAAAG	GAGCTGTGGTAGTGGCA
OM_01111	FGFR2	C382R	g.123264764A>G	ACGTTGGATGAATGGTTCTGGATCAGCTGG	ACGTTGGATGGACGGAATATAAGCTGGTGG	AGCGCACTCTTGCCCACAC
OM_00129A	FGFR3	R248C	g.1773362C>T	ACGTTGGATGTGTCCTCATGTATTGGTCTC	ACGTTGGATGGTGAAACCTGTTTGTTGGAC	ATGGCACTGTACTCTTCT
OM_00129B	FGFR3	R248C	g.1773362C>T	ACGTTGGATGGTGAAACCTGTTTGTTGGAC	ACGTTGGATGTGTCCTCATGTATTGGTCTC	gaTGGACATACTGGATACAGCTGGAC
OM_00130B	FGFR3	S249C	g.1773366C>G	ACGTTGGATGCATGTGATTACCAAGGTAAC	ACGTTGGATGTTAGCGAGTGCCCATTTGAC	gggaCAAGGTAACTCAGGACTT
OM_00131A	FGFR3	G370C	g.1775887G>T	ACGTTGGATGAGAGCCATGCAAGGGATTC	ACGTTGGATGAGAAGGCAACTTGACAAGAG	cccTGCAAGGGATTCCATGATTC
OM_00131B	FGFR3	G370C	g.1775887G>T	ACGTTGGATGGCAAGGGATTCCATGATTCG	ACGTTGGATGAGAAGGCAACTTGACAAGAG	cttagTCCATGATTCGATGTTCACATC
OM_00132B	FGFR3	Y373C	g.1775897A>G	ACGTTGGATGATGTACTGGTCCCGCATGG	ACGTTGGATGTGTTGGACATCCTGGATACC	GGCGCTGTACTCCTCCT
OM_00136	FGFR3	K650Q	g.1777687A>C	ACGTTGGATGACTGGCAGCAACAGTCTTAC	ACGTTGGATGGCCTTTACCACTCAGAGAAG	ccACAGTCTTACCTGGACT
OM_00641	FGFR3	S371C	g.1775890A>T	ACGTTGGATGTGGAGAAACCTGTCTCTTGG	ACGTTGGATGCATGTACTGGTCCCTCATTG	gTGGATATTCTCGACACAGCAGGTC
OM_00645	FGFR3	L794fs*23	g.1778747T>GA	ACGTTGGATGCTGTATCGTCAAGGCACTCT	ACGTTGGATGAGGCCTGCTGAAAATGACTG	acGGCACTCTTGCCTACGC
OM_01021	FGFR3	G697C	g.1778129G>T	ACGTTGGATGTTCAAGGTGATCAGTTGGTC	ACGTTGGATGGTTTCATATAGGATTCACC	ATCAGTTGGTCCTTCTC
OM_00661	FLT3	Y572C	g.27506341T>C	ACGTTGGATGTCTCTTGAGGATCTTGAAGG	ACGTTGGATGCCTTATACACCGTGCCGAAC	CAAAAAGATCAAAGTGCTG
OM_00665A	FLT3	D835Y	g.27490642C>A	ACGTTGGATGTGCTGGAACTTCGCTCACAG	ACGTTGGATGCTAATACCCTGCAAATAGC	AGCTGACCTAGTTCCAATCTTTT
OM_00665B	FLT3	D835Y	g.27490642C>A	ACGTTGGATGTGCTGGAACTTCGCTCACAG	ACGTTGGATGCTAATACCCTGCAAATAGC	cCCTAGTTCCAATCTTTTCTTT
OM_00666	FLT3	D835H	g.27490642C>G	ACGTTGGATGGTTGTTGAGGAGATAAATGG	ACGTTGGATGCTGGGAAACTCCCATTTGTG	ccctcACATAGACCCAACACAAC
OM_00667	FLT3	D835V	g.27490641T>A	ACGTTGGATGTGGAGCAGCAGCAGCTCCG	ACGTTGGATGGCTCTGACCATTCTGTTCTC	ccCAGCAGCTCCGCCACTC
OM_00668	FLT3	D835E	g.27490640A>C	ACGTTGGATGCAACAGTCTTACCTGGACTC	ACGTTGGATGCAGGATTGCCTTTACCACTC	CTTACCTGGACTCTGGAATCCATT
OM_00669	FLT3	D835E	g.27490640A>T	ACGTTGGATGTTTTGCACAGGGCATTTTGG	ACGTTGGATGGCACAGTGAATTTTCTTGCC	CAGGGCATTTTGGTTGTGTATATC
OM_00677	FLT3	D835del	g.27490640_27490642delATC	ACGTTGGATGTGAAAATTCCAGTGGCCATC	ACGTTGGATGGGGCTTACGTCTAAGATTTC	ATTCCAGTGGCCATCAAAGTGT
OM_00678	FLT3	I836del	g.27490637_27490639delGAT	ACGTTGGATGATGAAGATCGCAGACTTCGG	ACGTTGGATGAGGGCCGGGCTCACGTTGG	caaGTGCACAACCTCGACTACTACAAG
OM_01072	FLT3	I836M	g.27490637G>C	ACGTTGGATGGAGTCCAGGTAAGACTGTTG	ACGTTGGATGTTGATGGAGTTGGACATGGC	gtTAAGACTGTTGCTGCCAGTGACTA
OM_00138A	HRAS	G12V	g.524288C>A	ACGTTGGATGCTTCAGGAGCGAAATCTCCC	ACGTTGGATGGGGTCTCCTGAACATAGTG	CCTCCAAAAGTGGTGCT
OM_00138B	HRAS	G12V	g.524288C>A	ACGTTGGATGAAGTTCCAGCAGTGTCACAG	ACGTTGGATGGCCTGGCTGATTCTGAAGAT	ctAACCAAATCCAGCAGACTG
OM_00139	HRAS	G12D	g.524288C>T	ACGTTGGATGTGTCCTCATGTATTGGTCTC	ACGTTGGATGGTGAAACCTGTTTGTTGGAC	gccTGGCACTGTACTCTTCT
OM_00141	HRAS	G12R	g.524289C>G	ACGTTGGATGAGCAGAGAATGGGTACTCAC	ACGTTGGATGTGATTTTGGTCTAGCCAGAG	ggtcCTCACGTTTCCTTTAACCACATA
OM_00142	HRAS	G12C	g.524289C>A	ACGTTGGATGACTGACAGAAGTACATCTGC	ACGTTGGATGTCAGACACCCAAAAGTCCAC	GCTAAACATGAGTGGGGTCT
OM_00143A	HRAS	G13C	g.524286C>A	ACGTTGGATGATCTGCTAAACATGAGTGGG	ACGTTGGATGTCCCTCCAAAAGTGGTGCTC	CATGAGTGGGGTCTCCT
OM_00143B	HRAS	G13C	g.524286C>A	ACGTTGGATGTGGAGGTGTTTTACTTCTGC	ACGTTGGATGAGTGGCATTATAAGCCCCAG	CTGCTTGGTGGCATGGTTT
OM_00145	HRAS	G13R	g.524286C>G	ACGTTGGATGTGATTTTGGTCTAGCCAGAG	ACGTTGGATGAGCAGAGAATGGGTACTCAC	cccGAGACATCAAGAATGATTCTAA
OM_00146	HRAS	G13S	g.524286C>T	ACGTTGGATGAAGTGAGGACGTACACTGCC	ACGTTGGATGAGATCTGTGACTTTGGCCTG	ttCCTTTCGACACATAGTTCGAAT
OM_00148	HRAS	Q61H	g.523873C>G	ACGTTGGATGCCCAACACAACTTCCTTATG	ACGTTGGATGAGCCCCTGTTTCATACTGAC	CACAAATGGGAGTTTCC
OM_00149	HRAS	Q61P	g.523874T>G	ACGTTGGATGAGGCCTGCTGAAAATGACTG	ACGTTGGATGCTGTATCGTCAAGGCACTCT	taaaaTTGTGGTAGTTGGAGCT
OM_00150	HRAS	Q61H	g.523873C>A	ACGTTGGATGTGACACAAAGACTGGCTTAC	ACGTTGGATGGGGAGCCAATGGTTCAGAA	cATTCCATGATTAGAACCCACTC
OM_00151A	HRAS	Q61L	g.523874T>A	ACGTTGGATGGAGCCCAACTGCGCCGACC	ACGTTGGATGACCAGCGTGTCCAGGAAGC	GACCCCGCCACTCTCAC
OM_00151B	HRAS	Q61L	g.523874T>A	ACGTTGGATGACCAGCGTGTCCAGGAAGC	ACGTTGGATGGAGCCCAACTGCGCCGACC	caCAGCGTCGTGCACGGGTC
OM_00152A	HRAS	Q61R	g.523874T>C	ACGTTGGATGTCTCTTGAGGATCTTGAAGG	ACGTTGGATGCCTTATACACCGTGCCGAAC	gTCAAAAAGATCAAAGTGCTGG
OM_00152B	HRAS	Q61R	g.523874T>C	ACGTTGGATGTCTCTTGAGGATCTTGAAGG	ACGTTGGATGCCTTATACACCGTGCCGAAC	ggtAATTCAAAAAGATCAAAGTGCTG
OM_00153	HRAS	Q61K	g.523875G>T	ACGTTGGATGCCGAAATCTTCATCTTCCGC	ACGTTGGATGTTCCTCACAGCTCGTTCATC	aGAAATCTTCATCTTCCGCCCCTCA
OM_00154A	JAK2	V617F	g.5063770G>T	ACGTTGGATGCACAGATCCACTGTGCGAC	ACGTTGGATGGAGACGATGAAGGAGAAGAG	TCCACTGTGCGACGAGCTG
OM_00154B	JAK2	V617F	g.5063770G>T	ACGTTGGATGGAGACGATGAAGGAGAAGAG	ACGTTGGATGACAGATCCACTGTGCGACGA	gatGCTGCGATCACCGTGCG
OM_00714	JAK3	A572V	g.17809009G>A	ACGTTGGATGGGTGATTTTGGTCTAGCTAC	ACGTTGGATGATGGATCCAGACAACTGTTC	ctcgACAGTGAAATCTCGATGG
OM_01112	JAK3	V722I	g.17806695C>T	ACGTTGGATGAAGTGAGGACGTACACTGCC	ACGTTGGATGAGATCTGTGACTTTGGCCTG	TCGACACATAGTTCGAATCA
OM_01113	JAK3	P132T	g.17815214G>T	ACGTTGGATGCACAGATCCACTGTGCGAC	ACGTTGGATGGAGACGATGAAGGAGAAGAG	gACTGTGCGACGAGCTGT
OM_00155	KIT	D52N	g.55256521G>A	ACGTTGGATGGGTGATTTTGGTCTAGCTAC	ACGTTGGATGATGGATCCAGACAACTGTTC	CTACAGTGAAATCTCGATGGA
OM_00156	KIT	Y503_F504insAY	g.55286942_55286943	ACGTTGGATGAGGCCTGCTGAAAATGACTG	ACGTTGGATGCTGTATCGTCAAGGCACTCT	taaaaTTGTGGTAGTTGGAGCTGGTG
OM_00157	KIT	W557G	g.55288360T>G	ACGTTGGATGCTGTATCGTCAAGGCACTCT	ACGTTGGATGAGGCCTGCTGAAAATGACTG	CACTCTTGCCTACGCCA
OM_00158	KIT	W557R	g.55288360T>A	ACGTTGGATGTACTCCCTGTCGTCAACTCC	ACGTTGGATGTCTAGTGAGCACCTGACCTG	GCTGCAGCCCAACAACTA
OM_00159	KIT	W557R	g.55288360T>C	ACGTTGGATGATGAGCTGCGTGATGAGCTG	ACGTTGGATGTCCAGGAAGCCTACGTGATG	GGCAGATGCCCAGCAGGCGGCACA
OM_00160	KIT	V559A	g.55288367T>C	ACGTTGGATGTACCTTTGCGATCTGCACAC	ACGTTGGATGATGTCCGGGAACACAAAGAC	cagcTGAGCAGGTACTGGGAG
OM_00161	KIT	V559D	g.55288367T>A	ACGTTGGATGCAGATGCTTGTGTGTTCTGC	ACGTTGGATGTCACCTCCTGGATGAGGTTC	TTTCCAGAGAGTGCCTACT
OM_00162	KIT	V559G	g.55288367T>G	ACGTTGGATGAGGCCTGCTGAAAATGACTG	ACGTTGGATGCTGTATCGTCAAGGCACTCT	ggTTGTGGTAGTTGGAGCT
OM_00163	KIT	V559I	g.55288366G>A	ACGTTGGATGACTTACCATGCCACTTTCCC	ACGTTGGATGTGGGCAGATTACAGTGGGAC	gggGCCACTTTCCCTTGTAGA
OM_00164	KIT	V560D	g.55288370T>A	ACGTTGGATGTCACCTCCTGGATGAGGTTC	ACGTTGGATGCAGATGCTTGTGTGTTCTGC	ttAGGTTCTGCTCAGAGCTCAAGTTC
OM_00165	KIT	V560G	g.55288370T>G	ACGTTGGATGAGGCCTGCTGAAAATGACTG	ACGTTGGATGCTGTATCGTCAAGGCACTCT	gggCTTGTGGTAGTTGGAGCTG
OM_00166	KIT	K550_K558del	g.55288339_55288365delAAACCCATGTATGAAGTACAGTGGAAG	ACGTTGGATGTTGGCTTTCGGAGATGTTGC	ACGTTGGATGTCTGGATCCCAGAAGGTGAG	CTTCTCTTAATTCCTTGATAGCG
OM_00169	KIT	K558_V560del	g.55288363_55288371delAAGGTTGTT	ACGTTGGATGTCCAGGAAGCCTACGTGATG	ACGTTGGATGTGAGGCAGATGCCCAGCAG	ACGTGATGGCCAGCGTGG
OM_00170	KIT	K558_E562del	g.55288363_55288377delAAGGTTGTTGAGGAG	ACGTTGGATGTCCAGGAAGCCTACGTGATG	ACGTTGGATGTGAGGCAGATGCCCAGCAG	ACGTGATGGCCAGCGTG
OM_00171	KIT	V559del	g.55288366_55288368delGTT	ACGTTGGATGTGGCCCCTGAGCGTCATCT	ACGTTGGATGAGCCCCGCCTGCAGGATG	cccccCATCTGCCCCCACAGAG
OM_00176	KIT	L576P	g.55288418T>C	ACGTTGGATGCCTTCTCTCTCTGTCATAGG	ACGTTGGATGAATTCCTTGATAGCGACGGG	aggagTAGGGACTCTGGATCCCAGAA
OM_00177	KIT	P585P	g.55288446C>T	ACGTTGGATGAAGTGAGGACGTACACTGCC	ACGTTGGATGAGATCTGTGACTTTGGCCTG	TTTCGACACATAGTTCGAATC
OM_00179	KIT	K642E	g.55288978A>G	ACGTTGGATGATGTACTGGTCCCGCATGG	ACGTTGGATGTGTTGGACATCCTGGATACC	ggggcTGGCGCTGTACTCCTCC
OM_00180A	KIT	D816V	g.55294078A>T	ACGTTGGATGGCCATCATTGTCCAACAAAG	ACGTTGGATGACGCAGTGCTAACCAAGTTC	gaCATCATTGTCCAACAAAGTCCCAT
OM_00180B	KIT	D816V	g.55294078A>T	ACGTTGGATGAAAACAGGTGCAAAGCTGCC	ACGTTGGATGCATCTGACTTGGTGGTAAAC	AAAGCTGCCAGTGAAGTGGA
OM_00181A	KIT	D816Y	g.55294077G>T	ACGTTGGATGACCACCCCCACCCACAGAT	ACGTTGGATGATGAAGGAGAAGAGGACAGC	ggggCACAGATCCACTGTGCG
OM_00181B	KIT	D816Y	g.55294077G>T	ACGTTGGATGCCCCACCCACAGATCCACT	ACGTTGGATGGAGACGATGAAGGAGAAGAG	tgaCCCACCCACAGATCCACTGTGCGA
OM_00182	KIT	D816H	g.55294077G>C	ACGTTGGATGAGACAGAAAAGCGGCTGTTA	ACGTTGGATGGTGGTAGTGGCACCAGAATG	tgacAGCGGCTGTTAGTCACT
OM_00183	KIT	V825A	g.55294105T>C	ACGTTGGATGTCCAGGAAGCCTACGTGATG	ACGTTGGATGACGGTGGAGGTGAGGCAGAT	GCCAGCGTGGACAACCC
OM_00184A	KIT	E839K	g.55297451G>A	ACGTTGGATGGACCTCACAGTAAAAATAGG	ACGTTGGATGCAAACTGATGGGACCCACTC	gaGTGATTTTGGTCTAGCTAC
OM_00184B	KIT	E839K	g.55297451G>A	ACGTTGGATGATGGGACCCACTCCATCGAG	ACGTTGGATGTCTTCATGAAGACCTCACAG	cACCCACTCCATCGAGATTTCACT
OM_01083	KIT	V654A	g.55289015T>C	ACGTTGGATGTACCTTTGCGATCTGCACAC	ACGTTGGATGATGTCCGGGAACACAAAGAC	TTGAGCAGGTACTGGGAGC
OM_01084	KIT	T670I	g.55290276C>T	ACGTTGGATGCACTGCCTTTCGACACATAG	ACGTTGGATGAGATCTGTGACTTTGGCCTG	GTGACTTTGGCCTGGCCAGA
OM_01085	KIT	N822K	g.55294097T>A	ACGTTGGATGTGGACACGCTGGTGGTGCTG	ACGTTGGATGAGCTCCTCAGCCAGGTCCA	tGCTGGACGTGCGCGATGCCTG
OM_01086	KIT	N822K	g.55294097T>G	ACGTTGGATGCTGTATCGTCAAGGCACTCT	ACGTTGGATGAGGCCTGCTGAAAATGACTG	ACTCTTGCCTACGCCAC
OM_00188A	KRAS	G12V	g.25289551C>A	ACGTTGGATGCAAACCAAGCGAGAAGTACC	ACGTTGGATGGCAGCATTTACTGCAGCTTG	TTGCTTAGGTCCACTCTCTCT
OM_00188B	KRAS	G12V	g.25289551C>A	ACGTTGGATGCATGACTTTGGCAATCTGGG	ACGTTGGATGGCAACAGAAAATCCAGGAAC	ccttcGGAGATCTGCAAACCTC
OM_00189A	KRAS	G12S	g.25289552C>T	ACGTTGGATGAGATCTGTGACTTTGGCCTG	ACGTTGGATGAAGTGAGGACGTACACTGCC	ATCTGTGACTTTGGCCTGGCCAGA
OM_00189B	KRAS	G12S	g.25289552C>T	ACGTTGGATGAAGTGAGGACGTACACTGCC	ACGTTGGATGAGATCTGTGACTTTGGCCTG	aGCCTTTCGACACATAGTTCGAAT
OM_00190A	KRAS	G12A	g.25289551C>G	ACGTTGGATGGAAGTTGTGTTGGGTCTATG	ACGTTGGATGACCCATGTATGAAGTACAG	TTCCATTTATCTCCTCAACA
OM_00190B	KRAS	G12A	g.25289551C>G	ACGTTGGATGTTATGTGCTTTTAGGGCCCA	ACGTTGGATGCAAAAGATCACCATAGCAAC	gaTTTTAGGGCCCACCCTGGTCATTA
OM_00191A	KRAS	G12D	g.25289551C>T	ACGTTGGATGAAGTGAGGACGTACACTGCC	ACGTTGGATGAGATCTGTGACTTTGGCCTG	AGTTCGAATCATGCATGATGT
OM_00191B	KRAS	G12D	g.25289551C>T	ACGTTGGATGAAGTGAGGACGTACACTGCC	ACGTTGGATGAGATCTGTGACTTTGGCCTG	ggatTTCGAATCATGCATGATG
OM_00192A	KRAS	G12C	g.25289552C>A	ACGTTGGATGCTCTCTCTTTTCAGCAGTAG	ACGTTGGATGTCCACCACCTCCTCAAACAG	ccgcTGCTTTATTTTTAGGTACTTCTC
OM_00192B	KRAS	G12C	g.25289552C>A	ACGTTGGATGTCCACCACCTCCTCAAACAG	ACGTTGGATGCTCTCTCTTTTCAGCAGTAG	cccgCCTCAAACAGCTCAAACCAAG
OM_00193A	KRAS	G12R	g.25289552C>G	ACGTTGGATGACCCATGTATGAAGTACAG	ACGTTGGATGGAAGTTGTGTTGGGTCTATG	aaCCATGTATGAAGTACAGTGGAAGG
OM_00193B	KRAS	G12R	g.25289552C>G	ACGTTGGATGTGTGTTGGGTCTATGTAAAC	ACGTTGGATGAACCCATGTATGAAGTACAG	tcATTGTTTCCATTTATCTCCTCAAC
OM_00195A	KRAS	G13C	g.25289549C>A	ACGTTGGATGGAAAACCAAGAGAAAGAGGC	ACGTTGGATGCTGAATCATCTAATAGGTCC	gacaAAGAGAAAGAGGCAGAAAAA
OM_00195B	KRAS	G13C	g.25289549C>A	ACGTTGGATGGTAGCTAGACCAAAATCACC	ACGTTGGATGTCCTTTACTTACTACACCTC	AATCACCTATTTTTACTGTGAGG
OM_00196A	KRAS	G13D	g.25289548C>T	ACGTTGGATGAGATCTGTGACTTTGGCCTG	ACGTTGGATGAAGTGAGGACGTACACTGCC	TTTGGCCTGGCCAGAGAC
OM_00196B	KRAS	G13D	g.25289548C>T	ACGTTGGATGAAGTGAGGACGTACACTGCC	ACGTTGGATGAGATCTGTGACTTTGGCCTG	ACTGCCTTTCGACACATAG
OM_00197A	KRAS	G13S	g.25289549C>T	ACGTTGGATGAGATCTGTGACTTTGGCCTG	ACGTTGGATGAAGTGAGGACGTACACTGCC	TTGGCCTGGCCAGAGACA
OM_00197B	KRAS	G13S	g.25289549C>T	ACGTTGGATGAGGACGTACACTGCCTTTCG	ACGTTGGATGTGAAGATCTGTGACTTTGGC	GTTCGAATCATGCATGATG
OM_00198A	KRAS	G13V	g.25289548C>A	ACGTTGGATGCCACTCCATCGAGATTTCAC	ACGTTGGATGTCTTCATGAAGACCTCACAG	agtgCACTGTAGCTAGACCAAA
OM_00198B	KRAS	G13V	g.25289548C>A	ACGTTGGATGGTAGCTAGACCAAAATCACC	ACGTTGGATGTCCTTTACTTACTACACCTC	cacAATCACCTATTTTTACTGTGAG
OM_00199A	KRAS	A59T	g.25271550C>T	ACGTTGGATGAGATCTGTGACTTTGGCCTG	ACGTTGGATGAAGTGAGGACGTACACTGCC	aacaTGACTTTGGCCTGGCCAGAG
OM_00200A	KRAS	Q61E	g.25271544G>C	ACGTTGGATGGATCCCAGAAGGTGAGAAAG	ACGTTGGATGTCGAGGATTTCCTTGTTGGC	TTGGCTTTCGGAGATGT
OM_00200B	KRAS	Q61E	g.25271544G>C	ACGTTGGATGAATTCCCGTCGCTATCAAGG	ACGTTGGATGAGCAGAAACTCACATCGAGG	GTCGCTATCAAGGAATTAAGAGAA
OM_00201A	KRAS	Q61H	g.25271542T>A	ACGTTGGATGTGCTGCGAGCAAGGGGATAT	ACGTTGGATGTGTCGTCAACTCCTCAGCAG	TTGCTGCAGCCCAACAACT
OM_00201B	KRAS	Q61H	g.25271542T>A	ACGTTGGATGTGGTACTCCCTGTCGTCAAC	ACGTTGGATGAGCAAGGGGATATCGCCCAG	ACTCCTCAGCAGAACTG
OM_00202A	KRAS	Q61H	g.25271542T>G	ACGTTGGATGAGGCCTGCTGAAAATGACTG	ACGTTGGATGCTGTATCGTCAAGGCACTCT	aatttTGGTAGTTGGAGCTGGTG
OM_00202B	KRAS	Q61H	g.25271542T>G	ACGTTGGATGCTGTATCGTCAAGGCACTCT	ACGTTGGATGAGGCCTGCTGAAAATGACTG	gATCGTCAAGGCACTCTTGCCTACG
OM_00203A	KRAS	Q61K	g.25271544G>T	ACGTTGGATGCCCCACCCACAGATCCACT	ACGTTGGATGGAGACGATGAAGGAGAAGAG	AGATCCACTGTGCGACG
OM_00203B	KRAS	Q61K	g.25271544G>T	ACGTTGGATGCCCCACCCACAGATCCACT	ACGTTGGATGGAGACGATGAAGGAGAAGAG	cccCCCACAGATCCACTGTGCGACG
OM_00204A	KRAS	Q61L	g.25271543T>A	ACGTTGGATGTGCTGCGAGCAAGGGGATAT	ACGTTGGATGTGTCGTCAACTCCTCAGCAG	TTGCTGCAGCCCAACAACT
OM_00204B	KRAS	Q61L	g.25271543T>A	ACGTTGGATGTGTCGTCAACTCCTCAGCAG	ACGTTGGATGTGCTGCGAGCAAGGGGATAT	CTCCTCAGCAGAACTGAT
OM_00205A	KRAS	Q61R	g.25271543T>C	ACGTTGGATGTCCAGGAAGCCTACGTGATG	ACGTTGGATGACGGTGGAGGTGAGGCAGAT	GCCAGCGTGGACAACCCCC
OM_00205B	KRAS	Q61R	g.25271543T>C	ACGTTGGATGCCCAGAAGGTGAGAAAGTT	ACGTTGGATGGCTTTCGGAGATGTTGCTTC	tcAAAATTCCCGTCGCTAT
OM_00206A	KRAS	Q61P	g.25271543T>G	ACGTTGGATGCTGTATCGTCAAGGCACTCT	ACGTTGGATGAGGCCTGCTGAAAATGACTG	acGGCACTCTTGCCTACGC
OM_00206B	KRAS	Q61P	g.25271543T>G	ACGTTGGATGAGGCCTGCTGAAAATGACTG	ACGTTGGATGCTGTATCGTCAAGGCACTCT	ttTGGTAGTTGGAGCTGGT
OM_00719A	KRAS	L19F	g.25289529C>G	ACGTTGGATGACACGGCTTTACCTCCAATG	ACGTTGGATGCAAAGTCCTGAGTTACCTTG	ggaAGGCTCCAAGTAGATTC
OM_00719B	KRAS	L19F	g.25289529C>G	ACGTTGGATGAGCAGAGAATGGGTACTCAC	ACGTTGGATGTGATTTTGGTCTAGCCAGAG	aaagGGGTACTCACGTTTCCTTTA
OM_00720A	KRAS	Q22K	g.25289522G>T	ACGTTGGATGGAGACGATGAAGGAGAAGAG	ACGTTGGATGCCCCACCCACAGATCCACT	GGAGAAGAGGACAGCGG
OM_00720B	KRAS	Q22K	g.25289522G>T	ACGTTGGATGGCGGAAGATGAAGATTTCGG	ACGTTGGATGACCTGGCTCCTCTTCACGTA	ggtgCGGATTTCGGCTTGTCCCGAGA
OM_01024A	KRAS	G13R	g.25289549C>G	ACGTTGGATGCCCATGTATGAAGTACAGTG	ACGTTGGATGGAAGTTGTGTTGGGTCTATG	cctccGAAGTACAGTGGAAGGTTG
OM_01024B	KRAS	G13R	g.25289549C>G	ACGTTGGATGCCCATGTATGAAGTACAGTG	ACGTTGGATGGAAGTTGTGTTGGGTCTATG	AAGTACAGTGGAAGGTTG
OM_01025A	KRAS	G13A	g.25289548C>G	ACGTTGGATGACCCATGTATGAAGTACAG	ACGTTGGATGGAAGTTGTGTTGGGTCTATG	aaCCATGTATGAAGTACAGTGGAAGG
OM_01025B	KRAS	G13A	g.25289548C>G	ACGTTGGATGCCCACAGAAACCCATGTATG	ACGTTGGATGGAAGTTGTGTTGGGTCTATG	tTTTCCATTTATCTCCTCAACAA
OM_01026A	KRAS	A146T	g.25269829C>T	ACGTTGGATGAAGTGAGGACGTACACTGCC	ACGTTGGATGAGATCTGTGACTTTGGCCTG	gcCACATAGTTCGAATCATGCATGAT
OM_01026B	KRAS	A146T	g.25269829C>T	ACGTTGGATGAAGTGAGGACGTACACTGCC	ACGTTGGATGAGATCTGTGACTTTGGCCTG	cccgCACTGCCTTTCGACACATAGTT
OM_00208	MET	T1010I	g.116199226C>T	ACGTTGGATGCGCTGGAGGGTCATTGAATC	ACGTTGGATGAGTCATAAGGCAGCTGCATC	GGGTCATTGAATCAATCAG
OM_00209	MET	Y1248C	g.116210650A>G	ACGTTGGATGATGTACTGGTCCCGCATGG	ACGTTGGATGTGTTGGACATCCTGGATACC	ATGGCGCTGTACTCCTCC
OM_00211	MET	M1268T	g.116210710T>C	ACGTTGGATGTCTGGATCCCAGAAGGTGAG	ACGTTGGATGTTGGCTTTCGGAGATGTTGC	acAATTCCCGTCGCTATCA
OM_00749	MET	H1112Y	g.116204699C>T	ACGTTGGATGCGAGGTATGAAATTCGCTGG	ACGTTGGATGCTGCATCGGGTCCACATAAA	GAGGGTCATTGAATCAATCA
OM_00750	MET	H1112R	g.116204700A>G	ACGTTGGATGTGTTGGACATCCTGGATACC	ACGTTGGATGATGTACTGGTCCCGCATGG	gTGGACATCCTGGATACCGCCGGCC
OM_00753	MET	Y1248H	g.116210649T>C	ACGTTGGATGCTCACAATTGCCAGTTAACG	ACGTTGGATGTAACTTTCTCACCTTCTGGG	TCTCTCTGTCATAGGGA
OM_01080	MLH1	V384D	g.37042244T>A	ACGTTGGATGTAGCTGATTTGATGGAGTTG	ACGTTGGATGTGTTGCTGCCAGTGACTAAC	tcTGATGGAGTTGGACATG
OM_00404	MYC	A59V	g.128819821C>T	ACGTTGGATGATGAAATTCGCTGGAGGGTC	ACGTTGGATGAGCTGCATCGGGTCCACATA	ggGGAGGGTCATTGAATCAATC
OM_00405	MYC	P57S	g.128819814C>T	ACGTTGGATGCCTGTCCTGGTCATTTATAG	ACGTTGGATGATGTCCATCTGGGCTGATTG	aaCGAGGTATGAAATTCGCTGGAGGG
OM_00406	MYC	S77F	g.128819875C>T	ACGTTGGATGAGTTTATATTTCCCCATGCC	ACGTTGGATGGTTTTATAATTTAGACTAGTG	ggTTATATTTCCCCATGCCAATGGAC
OM_00407	MYC	N101T	g.128819947A>C	ACGTTGGATGCAACAGTCTTACCTGGACTC	ACGTTGGATGCAGGATTGCCTTTACCACTC	GGACTCTGGAATCCATT
OM_00408	MYC	P260A	g.128820423C>G	ACGTTGGATGGTTTCCATTTATCTCCTCAAC	ACGTTGGATGCCTTTCTCCCCACAGAAACC	ATCTCCTCAACAACCTTCC
OM_00409	MYC	T73I	g.128819863_128819864CC>TT	ACGTTGGATGAACCTGCTGCTCACCACCG	ACGTTGGATGCTAGCACGTGCCTACCTCG	aaCACCCTCAAAATCTCCGACCTGG
OM_00212	NRAS	G12A	g.115060270C>G	ACGTTGGATGGTTTCCATTTATCTCCTCAAC	ACGTTGGATGCCTTTCTCCCCACAGAAACC	cTCTCCTCAACAACCTTCC
OM_00213A	NRAS	G12C	g.115060271C>A	ACGTTGGATGCCACTCCATCGAGATTTCAC	ACGTTGGATGTCTTCATGAAGACCTCACAG	CACTGTAGCTAGACCAAAA
OM_00213B	NRAS	G12C	g.115060271C>A	ACGTTGGATGTCTTCATGAAGACCTCACAG	ACGTTGGATGCCACTCCATCGAGATTTCAC	AAGACCTCACAGTAAAAATAGGTG
OM_00214A	NRAS	G12D	g.115060270C>T	ACGTTGGATGTAGCACTTACCTGTGACTCC	ACGTTGGATGGCAATTTCTACACGAGATCC	CTCCTGCTCAGTGATTT
OM_00214B	NRAS	G12D	g.115060270C>T	ACGTTGGATGTAGCACTTACCTGTGACTCC	ACGTTGGATGGCAATTTCTACACGAGATCC	TCCATAGAAAATCTTTCTCCTGC
OM_00215A	NRAS	G12S	g.115060271C>T	ACGTTGGATGTAGCACTTACCTGTGACTCC	ACGTTGGATGGCAATTTCTACACGAGATCC	cctaCATAGAAAATCTTTCTCCTGC
OM_00215B	NRAS	G12S	g.115060271C>T	ACGTTGGATGGCAATTTCTACACGAGATCC	ACGTTGGATGTAGCACTTACCTGTGACTCC	caATCCTCTCTCTGAAATCACT
OM_00216	NRAS	G12V	g.115060270C>A	ACGTTGGATGTCCTTTACTTACTACACCTC	ACGTTGGATGGTAGCTAGACCAAAATCACC	ctcCACCTCAGATATATTTCTTCAT
OM_00217	NRAS	G12R	g.115060271C>G	ACGTTGGATGCCTTTCTCCCCACAGAAACC	ACGTTGGATGGTTTCCATTTATCTCCTCAAC	GAAACCCATGTATGAAGTACAG
OM_00218A	NRAS	G13V	g.115060267C>A	ACGTTGGATGTGGGCAGATTACAGTGGGAC	ACGTTGGATGACTTACCATGCCACTTTCCC	tagTACAGTGGGACAAAGAATTG
OM_00218B	NRAS	G13V	g.115060267C>A	ACGTTGGATGTGGGCAGATTACAGTGGGAC	ACGTTGGATGACTTACCATGCCACTTTCCC	ggaAGATTACAGTGGGACAAAGAATT
OM_00219A	NRAS	G13R	g.115060268C>G	ACGTTGGATGGGCTCAGGACTTAGCAAGAA	ACGTTGGATGTTCAGTGTTACTTACCTGTC	ccccGAATTCCTTTTATTGAAACATCA
OM_00219B	NRAS	G13R	g.115060268C>G	ACGTTGGATGTTCAGTGTTACTTACCTGTC	ACGTTGGATGGGCTCAGGACTTAGCAAGAA	cGTTACTTACCTGTCTTGTCTTTG
OM_00220A	NRAS	G13D	g.115060267C>T	ACGTTGGATGAACTGAGCAAGAGGCTTTGG	ACGTTGGATGTCCATTTTTGTTGTCCAGCC	tgTCATGAAACAAATGAATGATGCAC
OM_00220B	NRAS	G13D	g.115060267C>T	ACGTTGGATGTAGCACTTACCTGTGACTCC	ACGTTGGATGGCAATTTCTACACGAGATCC	AGAAAATCTTTCTCCTGCT
OM_00221A	NRAS	G13C	g.115060268C>A	ACGTTGGATGTCTTCATGAAGACCTCACAG	ACGTTGGATGCCACTCCATCGAGATTTCAC	gcCCTCACAGTAAAAATAGGTGATTT
OM_00221B	NRAS	G13C	g.115060268C>A	ACGTTGGATGCCACTCCATCGAGATTTCAC	ACGTTGGATGTCTTCATGAAGACCTCACAG	agatATTTCACTGTAGCTAGACCA
OM_00222	NRAS	G13A	g.115060267C>G	ACGTTGGATGAAGGCTTACAACGATGTGGG	ACGTTGGATGATATACCTTTGTTGTTACC	aaGATGTGGGCAAGACTTCTGCCTAT
OM_00223	NRAS	A18T	g.115060253C>T	ACGTTGGATGGCAATTTCTACACGAGATCC	ACGTTGGATGTAGCACTTACCTGTGACTCC	TCTACACGAGATCCTCTCTCT
OM_00224	NRAS	Q61P	g.115058052T>G	ACGTTGGATGCTGTATCGTCAAGGCACTCT	ACGTTGGATGAGGCCTGCTGAAAATGACTG	AGGCACTCTTGCCTACG
OM_00225	NRAS	Q61H	g.115058051T>A	ACGTTGGATGGAGTCCAGGTAAGACTGTTG	ACGTTGGATGTTGATGGAGTTGGACATGGC	TGCTGCCAGTGACTAACAG
OM_00226A	NRAS	Q61L	g.115058052T>A	ACGTTGGATGGAAAAGCGGCTGTTAGTCAC	ACGTTGGATGGTGGTAGTGGCACCAGAATG	ctgccGCAACAGTCTTACCTGG
OM_00226B	NRAS	Q61L	g.115058052T>A	ACGTTGGATGGTGGTAGTGGCACCAGAATG	ACGTTGGATGGAAAAGCGGCTGTTAGTCAC	GCACCAGAATGGATTCCAGAG
OM_00227A	NRAS	Q61R	g.115058052T>C	ACGTTGGATGTCACATCGAGGATTTCCTTG	ACGTTGGATGGAAAGTTAAAATTCCCGTCGC	TTCGGAGATGTTGCTTC
OM_00227B	NRAS	Q61R	g.115058052T>C	ACGTTGGATGGAAAGTTAAAATTCCCGTCGC	ACGTTGGATGTCACATCGAGGATTTCCTTG	CCCGTCGCTATCAAGGA
OM_00228A	NRAS	Q61K	g.115058053G>T	ACGTTGGATGATGAAGGAGAAGAGGACAGC	ACGTTGGATGTGCCAAGCCTCACACCACC	gCCCACAGATCCACTGTGCGAC
OM_00228B	NRAS	Q61K	g.115058053G>T	ACGTTGGATGGAGACGATGAAGGAGAAGAG	ACGTTGGATGCCACCCACAGATCCACTG	CGATCACCGTGCGGCACAGCT
OM_00229	NRAS	Q61E	g.115058053G>C	ACGTTGGATGAGCAGAAACTCACATCGAGG	ACGTTGGATGAATTCCCGTCGCTATCAAGG	ggGGCTTTCGGAGATGTTG
OM_00807A	NRAS	G13S	g.115060268C>T	ACGTTGGATGAACTGAGCAAGAGGCTTTGG	ACGTTGGATGTCCATTTTTGTTGTCCAGCC	gATGAAACAAATGAATGATGCAC
OM_01071	NRAS	Q61H	g.115058051T>G	ACGTTGGATGAGGCCTGCTGAAAATGACTG	ACGTTGGATGCTGTATCGTCAAGGCACTCT	TGTGGTAGTTGGAGCTGGTG
OM_00233	PDGFRA	D846Y	g.54846861G>T	ACGTTGGATGCATCACTTTGCGTGGTGTAG	ACGTTGGATGTCTTTAGGGTCGGATTCCAG	aGATCAAAAAGGGATTCAATTGCC
OM_00236	PDGFRA	D842_H845del	g.54846849_54846860delGACATCATGCAT	ACGTTGGATGAACGCCCATGTCTTTGCAG	ACGTTGGATGAGCTGAGGATGCCTGCATAC	TGGAGGCTGACGAGGCG
OM_00237	PDGFRA	I843_D846del	g.54846852_54846863delATCATGCATGAT	ACGTTGGATGCTTGTCCCCAGGAAGCATAC	ACGTTGGATGAGAAGGCGGGAGACATATGG	tgGTCCCCAGGAAGCATACGTGATG
OM_00238	PDGFRA	S566_E571>K	g.54835808_54835822delGCCCAGATGGACATG	ACGTTGGATGATGAAGATCGCAGACTTCGG	ACGTTGGATGAGGGCCGGGCTCACGTTGG	tcaaAACCTCGACTACTACAAG
OM_00239	PDGFRA	I843_S847>T	g.54846853_54846864delTCATGCATGATT	ACGTTGGATGGGGAAAGTGGTGAAGATATG	ACGTTGGATGCATTGCCCCTGACAACATAG	TTTGGATTGGCTCGAGA
OM_00240B	PDGFRA	D842V	g.54846850A>T	ACGTTGGATGGTTGCTGATTTTGGTCTTGC	ACGTTGGATGGCAGCTTTGCACCTGTTTTG	acggaTCTTGCCAGAGACATGT
OM_00809A	PDGFRA	D842Y	g.54846849G>T	ACGTTGGATGCACTCACCCTGGATGTCTTC	ACGTTGGATGAAAGCTGGCTATGGCACCTG	GGATGTCTTCGGGCTCGCAG
OM_00809B	PDGFRA	D842Y	g.54846849G>T	ACGTTGGATGTGCTTCAGGACGTTGAACTC	ACGTTGGATGTGCTGCATTTCAGAGAACGC	GACAGCAGGTCTCGCAG
OM_00812	PDGFRA	S566_E571>R	g.54835807_54835824AGCCCAGATGGACATGAA>CGC	ACGTTGGATGAATTCCTTGATAGCGACGGG	ACGTTGGATGCCTTCTCTCTCTGTCATAGG	cgggcATTTTAACTTTCTCACCTTCT
OM_00813	PDGFRA	S566_E571>R	g.54835809_54835823delCCCAGATGGACATGA	ACGTTGGATGTCTCCCATCTTCCACAGAG	ACGTTGGATGCCAGGGCCACTGTTTTGTTG	aTCCCATCTTCCACAGAGCGGTCC
OM_00814	PDGFRA	R841_D842del	g.54846846_54846851delAGAGAC	ACGTTGGATGATACCCTCTCAGCGTACCCT	ACGTTGGATGAGAAGGCGGGAGACATATGG	GAAGCATACGTGATGGCT
OM_00815	PDGFRA	D842I	g.54846849_54846850GA>AT	ACGTTGGATGGCCTTTACCACTCAGAGAAG	ACGTTGGATGACTGGCAGCAACAGTCTTAC	GTGGCACCAGAATGGATT
OM_00818	PDGFRA	D842_M844del	g.54846849_54846857GACATCATG	ACGTTGGATGAGCTGAGGATGCCTGCATAC	ACGTTGGATGAACGCCCATGTCTTTGCAG	GCCTGCATACACACTGC
OM_00820	PDGFRA	D842_D846>N	g.54846849_54846861GACATCATGCATG>A	ACGTTGGATGGTCATGATGATGGGCAGCG	ACGTTGGATGACGGGTCGGGTGAGAGTGG	cccccGCTGCTGCTGCTCCACGGCGCG
OM_00822	PDGFRA	D842_H845>V	g.54846850_54846860ACATCATGCAT>TT	ACGTTGGATGTAGCTCCCCTTCCCGATGT	ACGTTGGATGACAACATCACCACGGGTCTG	CTTCCCGATGTTCTCAA
OM_00823	PDGFRA	D842_D846>G	g.54846850_54846863ACATCATGCATGAT>GA	ACGTTGGATGAGGCCTGCTGAAAATGACTG	ACGTTGGATGCTGTATCGTCAAGGCACTCT	tTGGTAGTTGGAGCTGGT
OM_00824	PDGFRA	D842_D846>E	g.54846851_54846863CATCATGCATGAT>G	ACGTTGGATGTAAGGCCTGCTGAAAATGAC	ACGTTGGATGTCAAGGCACTCTTGCCTACG	cATATAAACTTGTGGTAGTTGGAG
OM_00825	PDGFRA	D842_S847>EA	g.54846851_54846866CATCATGCATGATTCG>GGCC	ACGTTGGATGAGCTGGTGGCGTAGGCAAGA	ACGTTGGATGGTTGGATCATATTCGTCCAC	GTAGGCAAGAGTGCCTT
OM_00828	PDGFRA	H845_N848>P	g.54846859_54846868ATGATTCGAA>C	ACGTTGGATGACAGTCTTACCTGGACTCTG	ACGTTGGATGCTCAGGATTGCCTTTACCAC	CCACTACCACAGCTCCT
OM_00241	PIK3CA	R88Q	g.180399570G>A	ACGTTGGATGTCTTCATGAAGACCTCACAG	ACGTTGGATGATGGGACCCACTCCATCGAG	tcGGTGATTTTGGTCTAGCTACA
OM_00242	PIK3CA	N345K	g.180404247T>A	ACGTTGGATGGAAAAGCGGCTGTTAGTCAC	ACGTTGGATGGTGGTAGTGGCACCAGAATG	cacttGCAGCAACAGTCTTACCTG
OM_00243	PIK3CA	C420R	g.180410674T>C	ACGTTGGATGTCACATCGAGGATTTCCTTG	ACGTTGGATGGAAAGTTAAAATTCCCGTCGC	ggggtGATTTCCTTGTTGGCTTTC
OM_00244	PIK3CA	P539R	g.180418768C>G	ACGTTGGATGTGGAGAAACCTGTCTCTTGG	ACGTTGGATGCATGTACTGGTCCCTCATTG	acGTCTCTTGGATATTCTCGACACA
OM_00245A	PIK3CA	E542K	g.180418776G>A	ACGTTGGATGTGATGGGACCCACTCCATCG	ACGTTGGATGTCTTCATGAAGACCTCACAG	gggCCACTCCATCGAGATTTC
OM_00245B	PIK3CA	E542K	g.180418776G>A	ACGTTGGATGTGATGGGACCCACTCCATCG	ACGTTGGATGTCTTCATGAAGACCTCACAG	gagtGGACCCACTCCATCGAGATTT
OM_00246A	PIK3CA	E545K	g.180418785G>A	ACGTTGGATGTGATGGGACCCACTCCATCG	ACGTTGGATGTCTTCATGAAGACCTCACAG	ccACCCACTCCATCGAGATTTC
OM_00246B	PIK3CA	E545K	g.180418785G>A	ACGTTGGATGTCTTCATGAAGACCTCACAG	ACGTTGGATGTGATGGGACCCACTCCATCG	ccggGATTTTGGTCTAGCTACAG
OM_00248	PIK3CA	H701P	g.180421554A>C	ACGTTGGATGCAACAGTCTTACCTGGACTC	ACGTTGGATGCAGGATTGCCTTTACCACTC	ggagTACCTGGACTCTGGAATCCATT
OM_00249	PIK3CA	H1047L	g.180434779A>T	ACGTTGGATGGTTGCTGATTTTGGTCTTGC	ACGTTGGATGGCAGCTTTGCACCTGTTTTG	TTGGTCTTGCCAGAGACATG
OM_00250A	PIK3CA	H1047R	g.180434779A>G	ACGTTGGATGTGTTGGACATCCTGGATACC	ACGTTGGATGATGTACTGGTCCCGCATGG	aaGACATCCTGGATACCGCCGGCC
OM_00250B	PIK3CA	H1047R	g.180434779A>G	ACGTTGGATGTGATGAGCAAGCTTTCTCAC	ACGTTGGATGGTTTTACTTACTCTCGTCTC	cTGGTTTTAAATTATGGAGTATGT
OM_00251	PIK3CA	H1047Y	g.180434778C>T	ACGTTGGATGTCCATTTTTGTTGTCCAGCC	ACGTTGGATGAACTGAGCAAGAGGCTTTGG	aATTTTTGTTGTCCAGCCACCATGA
OM_01017	PIK3CA	E545A	g.180418786A>C	ACGTTGGATGCAACAGTCTTACCTGGACTC	ACGTTGGATGCAGGATTGCCTTTACCACTC	actTGGACTCTGGAATCCAT
OM_01018B	PIK3CA	N1068fs*4	g.180434843_180434844insA	ACGTTGGATGCAGGTCATCTTCTGCAATCG	ACGTTGGATGGCCGTCGAAGTTGAGCCAT	CAGTCCGCGCGTCGTGC
OM_01019	PIK3CA	E545G	g.180418786A>G	ACGTTGGATGATGTACTGGTCCCGCATGG	ACGTTGGATGTGTTGGACATCCTGGATACC	cTGGCGCTGTACTCCTCC
OM_01020	PIK3CA	Y1021C	g.180434701A>G	ACGTTGGATGGTTTTACTTACTCTCGTCTC	ACGTTGGATGTGATGAGCAAGCTTTCTCAC	accTACTCTCGTCTCCACAGA
OM_00836	PTEN	R130*	g.89682884C>T	ACGTTGGATGTCCATTTTTGTTGTCCAGCC	ACGTTGGATGAACTGAGCAAGAGGCTTTGG	TGTTGTCCAGCCACCATGAT
OM_00837	PTEN	R130G	g.89682884C>G	ACGTTGGATGCATGTACTGGTCCCTCATTG	ACGTTGGATGTGGAGAAACCTGTCTCTTGG	cGTACTCCTCTTGACCTG
OM_00838	PTEN	R130Q	g.89682885G>A	ACGTTGGATGTCTTCATGAAGACCTCACAG	ACGTTGGATGATGGGACCCACTCCATCGAG	cgtTGATTTTGGTCTAGCTACA
OM_00839	PTEN	R173C	g.89701879C>T	ACGTTGGATGTGAGCTTTTCCATTGCCTCG	ACGTTGGATGTTGGAGTCCTATTGTCGTGC	ccTTGCCTCGACTTGCCTATTCAGG
OM_00840	PTEN	R173H	g.89701880G>A	ACGTTGGATGTGATGGGACCCACTCCATCG	ACGTTGGATGTCTTCATGAAGACCTCACAG	ccGACCCACTCCATCGAGATTTC
OM_00841	PTEN	R233*	g.89707652C>T	ACGTTGGATGTGGATTGGATCTTCCACAC	ACGTTGGATGGGAATCCAGAGTGAGCTTTC	AAACAGCATGCATTGAA
OM_00842	PTEN	R335*	g.89710832C>T	ACGTTGGATGGGAATCCAGAGTGAGCTTTC	ACGTTGGATGTGGATTGGATCTTCCACAC	cTTTTCTCAGTTATCTTTTCAGTT
OM_00844	PTEN	N323fs*2	g.89710791_89710792insA	ACGTTGGATGCCCAGGTCATCTTCTGCAAT	ACGTTGGATGCCGTCGAAGTTGAGCCATAC	ggtccTCTTCTGCAATCGCAGT
OM_00845	PTEN	N323fs*21	g.89707750_delA	ACGTTGGATGTGTTCCCGGACATAGTCCAG	ACGTTGGATGATCTGCCTCACCTCCACCGT	aggaAGCCGAAGGGCATGAGCTGC
OM_01038	PTEN	K267fs*9	g.89707750_delA	ACGTTGGATGAATTCCCGTCGCTATCAAGG	ACGTTGGATGAGCAGAAACTCACATCGAGG	acGGAATTAAGAGAAGCAACAT
OM_01039	PTEN	V317fs*3	g.89710779_89710782delTACT	ACGTTGGATGGGGAAAGTGGTGAAGATATG	ACGTTGGATGCATTGCCCCTGACAACATAG	TATGTGACTTTGGATTGGCTCGA
OM_01041A	PTEN	P248fs*5	g.89707697_89707698insA	ACGTTGGATGCCACTCTCACCCGACCCGT	ACGTTGGATGTGCAGCACCACCAGCGTGT	aCGACCCGTGCACGACGCTGCCCGG
OM_01042	PTEN	R130fs*4	g.89682885delG	ACGTTGGATGACCATCCTGTGTGCAGGCTC	ACGTTGGATGTGTCAGAGATGGAGATGATG	GTGCAGGCTCCAAGAAG
OM_01069	PTEN	K6fs*4	g.89614223_89614224delAA	ACGTTGGATGATCTGCCTCACCTCCACCGT	ACGTTGGATGTGTTCCCGGACATAGTCCAG	TCCACCGTGCAGCTCATCA
OM_00862B	RB1	E137*	g.47817245G>T	ACGTTGGATGTTCCTGGAGGACTACTTCAC	ACGTTGGATGCTGTGCCTAGAGGTTCTCC	cctgCCACCGAGCCCCAGTAC
OM_00863	RB1	L199*	g.47821149T>A	ACGTTGGATGGTGGTAGTGGCACCAGAATG	ACGTTGGATGGAAAAGCGGCTGTTAGTCAC	CAGAATGGATTCCAGAGT
OM_00864A	RB1	R320*	g.47839649C>T	ACGTTGGATGGGGTTATAAATAGTGCACTC	ACGTTGGATGGCATCAGCATTTGACTTTACC	ACCTTATCAATGTCTCGAATATTTAC
OM_00865	RB1	R358*	g.47840686C>T	ACGTTGGATGCTTACCTGTGACTCCATAG	ACGTTGGATGGCTCAAAGCAATTTCTACAC	gGCTCAGTGATTTCAGAGAGA
OM_00866	RB1	R455*	g.47851761C>T	ACGTTGGATGGGTTGAAAAAGCCGAAGGTC	ACGTTGGATGTACTCAAGAAGCAGAAAGGG	GCCGAAGGTCACAAAGT
OM_00867	RB1	R556*	g.47853551C>T	ACGTTGGATGCAATTCAGGACCCACACGAC	ACGTTGGATGATCACCACACACAGGTAACG	GGAAGACAAGTTCATGTACTTT
OM_00868	RB1	R579*	g.47925169C>T	ACGTTGGATGGGATATTTCTCCCAATGAAAG	ACGTTGGATGTCAAAGTAGAGTTCTTCCAC	GAAAGTAAAGTACAAACCTTTTT
OM_00870	RB1	C706F	g.47935878G>T	ACGTTGGATGTCTTTAGGGTCGGATTCCAG	ACGTTGGATGCATCACTTTGCGTGGTGTAG	agGGGTCGGATTCCAGTTAAATGGA
OM_00871	RB1	E748*	g.47937165G>T	ACGTTGGATGAACCTGCTGCTCACCACCG	ACGTTGGATGCTAGCACGTGCCTACCTCG	CCGGTGGCACCCTCAAAATCTCC
OM_00872A	RB1	L660fs*2	g.47931844_47931847delCCGG	ACGTTGGATGAAGGAGATTACAGCTTCCCC	ACGTTGGATGCCACCATACAGGCGATTAAG	TACCTGGAGATAGCCATTTAC
OM_00872B	RB1	L660fs*2	g.47931844_47931847delCCGG	ACGTTGGATGTTCTCCTCTGAAGAGGAGTC	ACGTTGGATGTCTTCCCATAGATGCTCTCC	cctATCATCATCATCATCCTCC
OM_01048	RB1	R552*	g.47853539C>T	ACGTTGGATGGGAATGCCAGAACTACAATC	ACGTTGGATGGCCTCTTGCTCAGTTTTATC	TCTTTTGATGACATTGCAT
OM_00256	RET	C634R	g.42929954T>C	ACGTTGGATGGAAAGTTAAAATTCCCGTCGC	ACGTTGGATGTCACATCGAGGATTTCCTTG	ctCGTCGCTATCAAGGAAT
OM_00257	RET	C634W	g.42929956C>G	ACGTTGGATGAGGCCTGCTGAAAATGACTG	ACGTTGGATGTAGCTGTATCGTCAAGGCAC	aaCACTCTTGCCTACGCCACCA
OM_00258	RET	C634Y	g.42929955G>A	ACGTTGGATGACTCTTGAGGGCCACAAAGT	ACGTTGGATGAATTGGTGTCGGTGCCTATG	GCCACTGTGGGGATCAC
OM_00259	RET	E632_L633del	g.42929948_42929953delGAGCTG	ACGTTGGATGTCCTTCAGCAGCTTGAAGAG	ACGTTGGATGTGCTCTGGGAGATCTTCACG	GAGCTCCTCCACAGGGATGC
OM_00260B	RET	M918T	g.42937422T>C	ACGTTGGATGGATCCCAGAAGGTGAGAAAG	ACGTTGGATGCTTGTTGGCTTTCGGAGATG	aCGTCGCTATCAAGGAATT
OM_00876	RET	D631G	g.42929946A>G	ACGTTGGATGGTACGACACTTGGCTCATCA	ACGTTGGATGAAACCCACGCATCTTCTCTC	acgTGGCTCATCAAGCTCGCT
OM_00886	RET	F612_C620del	g.42929084_42929110delTTCCCTGAGGAGGAGAAGTGCTTCTGC	ACGTTGGATGGGGAAAGTGGTGAAGATATG	ACGTTGGATGCATTGCCCCTGACAACATAG	ggagtTGACTTTGGATTGGCTCGA
OM_00887	RET	D631_L633>E	g.42929947_42929952delCGAGCT	ACGTTGGATGCCAGTTGTGGGTACCTTTAG	ACGTTGGATGAGAACGGCAGTAAATACGGG	TCCTCACCTTGAGAACC
OM_00890	RET	E632_L633>V	g.42929949_42929951delAGC	ACGTTGGATGTACCCTCTCAGCGTACCCTT	ACGTTGGATGAGAAGGCGGGAGACATATGG	GAAGCATACGTGATGGCT
OM_00892	RET	E632_A640>VRP	g.42929949_42929972AGCTGTGCCGCACGGTGATCGCAG>TGCGGC	ACGTTGGATGTCCTTCACCTTGCCGTAAGA	ACGTTGGATGAAGCTCATCGGCAAGTACCT	ctgCACCTTGCCGTAAGAGCCTTCCCC
OM_00893	RET	A883F	g.42935573_42935575AGC>TTT	ACGTTGGATGGTTTGAGAACATCGGGAAGG	ACGTTGGATGTCCCACCTTTCAGCAGGTCA	GGGCGACTGTGGCCCCC
OM_00895	RET	D898_E901del	g.42935619_42935630delGATGTTTATGAA	ACGTTGGATGACGTGCACAACCTCGACTAC	ACGTTGGATGTACTGGCATGACCCCCACC	gccACCTCGACTACTACAAGA
OM_01049	RET	E768D	g.42933846G>C	ACGTTGGATGAAGCCACACTGACGTGCCTC	ACGTTGGATGGGGGTTGTCCACGCTGGC	CCCTCCCTCCAGGAAGCCT
OM_01016	SRC	Q531*	g.35465176C>T	ACGTTGGATGACAGGCTCCCAGACATGACA	ACGTTGGATGTCCATCCTCTTGATATCTCC	ctaCCAGACATGACAGCCATCATCA
OM_00921	STK11	Q37*	g.1158021C>T	ACGTTGGATGGCATCTTGTTCTGTTTGTGG	ACGTTGGATGTGTACTTTGAGTTCCCTCAG	tTACTTTGAGTTCCCTCAGCCGTTA
OM_00924	STK11	W332*	g.1174059G>A	ACGTTGGATGACCACCAGCGTGTCCAGGAA	ACGTTGGATGACCCCGCCACTCTCACCCGA	caggcAGCCCTCCCGGGCAGCGT
OM_00925	STK11	E57fs*7	g.1158077delG	ACGTTGGATGTTCTTCCCTCTCTCCACCAG	ACGTTGGATGACTGTGGAGGCATTTGCCG	CCTCTCTCCACCAGAGCGAT
OM_00931	STK11	P281fs*6	g.1172319delC	ACGTTGGATGAGAAGGCGGGAGACATATGG	ACGTTGGATGATACCCTCTCAGCGTACCCT	ggggaGGGAGACATATGGGGAGCCCA
OM_00974	STK11	Q170*	g.1171415C>T	ACGTTGGATGGTTGGCTTTGTCTTTATTTGC	ACGTTGGATGGCGTGCAGATAATGACAAGG	ttgGCTTTGTCAAGATCATTTTT
OM_00975	STK11	G196V	g.1171494G>T	ACGTTGGATGAGGGCCCCCCCTAGCACG	ACGTTGGATGTGGCACCCTCAAAATCTCCG	tCCCCCCCTAGCACGTGCCTACCT
OM_01051	STK11	F264fs*22	g.1172264_1172267delTTGT	ACGTTGGATGCATTGCCCCTGACAACATAG	ACGTTGGATGGGGAAAGTGGTGAAGATATG	ggggCAACATAGTTGGAATCACTCAT
OM_01075	STK11	D194N	g.1171487G>A	ACGTTGGATGACTCTTGAGGGCCACAAAGT	ACGTTGGATGAATTGGTGTCGGTGCCTATG	AGTGGCCACTGTGGGGATCA
OM_01076	STK11	D194V	g.1171488A>T	ACGTTGGATGGCAGCTTTGCACCTGTTTTG	ACGTTGGATGGCTGATTTTGGTCTTGCCAG	AGAGACATGTATGATAAAGAATAC
OM_01077	STK11	E199K	g.1171502G>A	ACGTTGGATGAGCCAGGTCCACGGGCAGA	ACGTTGGATGTGGACACGCTGGTGGTGCT	ggaaACGGGCAGACGGCCCCAGGCAT
OM_01078	STK11	E199*	g.1171502G>T	ACGTTGGATGAACCTGCTGCTCACCACCG	ACGTTGGATGCTAGCACGTGCCTACCTCG	CACCCTCAAAATCTCCG
OM_01079	STK11	P281L	g.1172319C>T	ACGTTGGATGGTTGGCTTTGTCTTTATTTGC	ACGTTGGATGGCGTGCAGATAATGACAAGG	atgTGCTTTGTCAAGATCATTTTTT
OM_00946	TP53	R175H	g.7519131C>T	ACGTTGGATGCCCCGATGTAATAAATATGC	ACGTTGGATGGCAGCAATTCACTGTAAAGC	ccgGCACATATCATTACACCAGTT
OM_00947	TP53	G245S	g.7518273C>T	ACGTTGGATGCCCCGATGTAATAAATATGC	ACGTTGGATGGCAGCAATTCACTGTAAAGC	cTGCACATATCATTACACCAGTTC
OM_00948	TP53	R248W	g.7518264G>A	ACGTTGGATGTGGCGGGGTCGGCGCAGTT	ACGTTGGATGGTCATGATGATGGGCAGCG	aGTGGAGCAGCAGCAGCT
OM_00949	TP53	R248Q	g.7518263C>T	ACGTTGGATGGCAGCAATTCACTGTAAAGC	ACGTTGGATGCCCCGATGTAATAAATATGC	aaTGTAAAGCTGGAAAGGGA
OM_00950	TP53	R273C	g.7517846G>A	ACGTTGGATGGTCATGATGATGGGCAGCG	ACGTTGGATGTGGCGGGGTCGGCGCAGTT	gattATGGGCAGCGCCCGAGTGGCG
OM_00951	TP53	R273H	g.7517845C>T	ACGTTGGATGCCCCGATGTAATAAATATGC	ACGTTGGATGGCAGCAATTCACTGTAAAGC	TGCACATATCATTACACCAGTT
OM_01074	TP53	R306*	g.7517747G>A	ACGTTGGATGACGGGTCGGGTGAGAGTGG	ACGTTGGATGGTCATGATGATGGGCAGCG	caGGTCGGCGCAGTTGGGCT
OM_00959	VHL	P81S	g.10158772C>T	ACGTTGGATGTCTGTCCACCAGGGAGTAAC	ACGTTGGATGCCAGATGATTCTTTAACAGG	cccccACTATTCCCAGTCAGAGG
OM_00960	VHL	L85P	g.10158785T>C	ACGTTGGATGTCACATCGAGGATTTCCTTG	ACGTTGGATGGAAAGTTAAAATTCCCGTCGC	GTTGGCTTTCGGAGATG
OM_00961	VHL	L89H	g.10158797T>A	ACGTTGGATGGTGGTAGTGGCACCAGAATG	ACGTTGGATGGAAAAGCGGCTGTTAGTCAC	tCACCAGAATGGATTCCAGAGT
OM_00965	VHL	L158Q	g.10166480T>A	ACGTTGGATGGTGGTAGTGGCACCAGAATG	ACGTTGGATGGAAAAGCGGCTGTTAGTCAC	GCACCAGAATGGATTCCAGAG
OM_00966	VHL	R161*	g.10166488C>T	ACGTTGGATGTCTGTCCACCAGGGAGTAAC	ACGTTGGATGCCAGATGATTCTTTAACAGG	AACTATTCCCAGTCAGAGGC
OM_00967	VHL	R167W	g.10166506C>T	ACGTTGGATGAGGTGAAGATATATTCCTCC	ACGTTGGATGGGCTGAGGGAACTCAAAGTA	CCTCCAATTCAGGACCCACA
OM_00969	VHL	F148fs*11	g.10163301delT	ACGTTGGATGCAGCACCGCCGTCTGGTTG	ACGTTGGATGAGCGTCATCTGCCCCCACA	gttCAGGATGGGCCGGTGCGGG
