# Supplementary material for: Profiling Critical Cancer Gene Mutations in Clinical Tumor Samples
Source: PLoS One. 2009 Nov 18;4(11):e7887. doi: 10.1371/journal.pone.0007887 (PMC2774511; doi:10.1371/journal.pone.0007887)
Supplement: Table S2 — KRAS G12 PCR primer sequences used to generate amplicons for Sanger and Illumina sequencing. (0.03 MB XLS) [file pone.0007887.s003.xls]

## Sheet: Sheet1
ASSAY_ID	FORWARD PCR PRIMER	REVERSE PCR PRIMER
KRAS_G12_Sanger	GGTCCTGCACCAGTAATATGC	GGTGAGTTTGTATTAAAAGGTACTGG
KRAS_G12_Illumina__BC1	TATCGTCAAGGCACTCTT	TGAATATAAACTTGTGGTAGTTGGAGC
KRAS_G12_Illumina__BC2	TATCGTCAAGGCACTCTT	AGAATATAAACTTGTGGTAGTTGGAGC
KRAS_G12_Illumina__BC3	TATCGTCAAGGCACTCTT	CGAATATAAACTTGTGGTAGTTGGAGC
KRAS_G12_Illumina__BC4	TATCGTCAAGGCACTCTT	GGAATATAAACTTGTGGTAGTTGGAGC
KRAS_G12_Illumina__BC5	TATCGTCAAGGCACTCTT	TCAATATAAACTTGTGGTAGTTGGAGC
KRAS_G12_Illumina__BC6	TATCGTCAAGGCACTCTT	ACAATATAAACTTGTGGTAGTTGGAGC
KRAS_G12_Illumina__BC7	TATCGTCAAGGCACTCTT	CCAATATAAACTTGTGGTAGTTGGAGC
KRAS_G12_Illumina__BC8	TATCGTCAAGGCACTCTT	GCAATATAAACTTGTGGTAGTTGGAGC
KRAS_G12_Illumina__BC9	TATCGTCAAGGCACTCTT	TAAATATAAACTTGTGGTAGTTGGAGC
KRAS_G12_Illumina__BC10	TATCGTCAAGGCACTCTT	AAAATATAAACTTGTGGTAGTTGGAGC
KRAS_G12_Illumina__BC11	TATCGTCAAGGCACTCTT	CAAATATAAACTTGTGGTAGTTGGAGC
KRAS_G12_Illumina__BC12	TATCGTCAAGGCACTCTT	GAAATATAAACTTGTGGTAGTTGGAGC
KRAS_G12_Illumina__BC13	TATCGTCAAGGCACTCTT	TTAATATAAACTTGTGGTAGTTGGAGC
KRAS_G12_Illumina__BC14	TATCGTCAAGGCACTCTT	ATAATATAAACTTGTGGTAGTTGGAGC
KRAS_G12_Illumina__BC15	TATCGTCAAGGCACTCTT	CTAATATAAACTTGTGGTAGTTGGAGC
KRAS_G12_Illumina__BC16	TATCGTCAAGGCACTCTT	GTAATATAAACTTGTGGTAGTTGGAGC
KRAS_G12_Illumina__BC17	TATCGTCAAGGCACTCTT	TGGATATAAACTTGTGGTAGTTGGAGC
KRAS_G12_Illumina__BC18	TATCGTCAAGGCACTCTT	AGGATATAAACTTGTGGTAGTTGGAGC
KRAS_G12_Illumina__BC19	TATCGTCAAGGCACTCTT	CGGATATAAACTTGTGGTAGTTGGAGC
KRAS_G12_Illumina__BC20	TATCGTCAAGGCACTCTT	GGGATATAAACTTGTGGTAGTTGGAGC
KRAS_G12_Illumina__BC21	TATCGTCAAGGCACTCTT	TGCATATAAACTTGTGGTAGTTGGAGC
KRAS_G12_Illumina__BC22	TATCGTCAAGGCACTCTT	AGCATATAAACTTGTGGTAGTTGGAGC
KRAS_G12_Illumina__BC23	TATCGTCAAGGCACTCTT	CGCATATAAACTTGTGGTAGTTGGAGC
KRAS_G12_Illumina__BC24	TATCGTCAAGGCACTCTT	GGCATATAAACTTGTGGTAGTTGGAGC
KRAS_G12_Illumina__BC25	TATCGTCAAGGCACTCTT	TGTATATAAACTTGTGGTAGTTGGAGC
KRAS_G12_Illumina__BC26	TATCGTCAAGGCACTCTT	AGTATATAAACTTGTGGTAGTTGGAGC
KRAS_G12_Illumina__BC27	TATCGTCAAGGCACTCTT	CGTATATAAACTTGTGGTAGTTGGAGC
KRAS_G12_Illumina__BC28	TATCGTCAAGGCACTCTT	GGTATATAAACTTGTGGTAGTTGGAGC
KRAS_G12_Illumina__BC29	TATCGTCAAGGCACTCTT	TCGATATAAACTTGTGGTAGTTGGAGC
KRAS_G12_Illumina__BC30	TATCGTCAAGGCACTCTT	ACGATATAAACTTGTGGTAGTTGGAGC
KRAS_G12_Illumina__BC31	TATCGTCAAGGCACTCTT	CCGATATAAACTTGTGGTAGTTGGAGC
KRAS_G12_Illumina__BC32	TATCGTCAAGGCACTCTT	GCGATATAAACTTGTGGTAGTTGGAGC
KRAS_G12_Illumina__BC33	TATCGTCAAGGCACTCTT	TCCATATAAACTTGTGGTAGTTGGAGC
KRAS_G12_Illumina__BC34	TATCGTCAAGGCACTCTT	ACCATATAAACTTGTGGTAGTTGGAGC
KRAS_G12_Illumina__BC35	TATCGTCAAGGCACTCTT	CCCATATAAACTTGTGGTAGTTGGAGC
KRAS_G12_Illumina__BC36	TATCGTCAAGGCACTCTT	GCCATATAAACTTGTGGTAGTTGGAGC
KRAS_G12_Illumina__BC37	TATCGTCAAGGCACTCTT	TCTATATAAACTTGTGGTAGTTGGAGC
KRAS_G12_Illumina__BC38	TATCGTCAAGGCACTCTT	ACTATATAAACTTGTGGTAGTTGGAGC
KRAS_G12_Illumina__BC39	TATCGTCAAGGCACTCTT	CCTATATAAACTTGTGGTAGTTGGAGC
KRAS_G12_Illumina__BC40	TATCGTCAAGGCACTCTT	GCTATATAAACTTGTGGTAGTTGGAGC
KRAS_G12_Illumina__BC41	TATCGTCAAGGCACTCTT	TAGATATAAACTTGTGGTAGTTGGAGC
KRAS_G12_Illumina__BC42	TATCGTCAAGGCACTCTT	AAGATATAAACTTGTGGTAGTTGGAGC
KRAS_G12_Illumina__BC43	TATCGTCAAGGCACTCTT	CAGATATAAACTTGTGGTAGTTGGAGC
KRAS_G12_Illumina__BC44	TATCGTCAAGGCACTCTT	GAGATATAAACTTGTGGTAGTTGGAGC
KRAS_G12_Illumina__BC45	TATCGTCAAGGCACTCTT	TACATATAAACTTGTGGTAGTTGGAGC
KRAS_G12_Illumina__BC46	TATCGTCAAGGCACTCTT	AACATATAAACTTGTGGTAGTTGGAGC
KRAS_G12_Illumina__BC47	TATCGTCAAGGCACTCTT	CACATATAAACTTGTGGTAGTTGGAGC
KRAS_G12_Illumina__BC48	TATCGTCAAGGCACTCTT	GACATATAAACTTGTGGTAGTTGGAGC
KRAS_G12_Illumina__BC49	TATCGTCAAGGCACTCTT	TATATATAAACTTGTGGTAGTTGGAGC
KRAS_G12_Illumina__BC50	TATCGTCAAGGCACTCTT	AATATATAAACTTGTGGTAGTTGGAGC
KRAS_G12_Illumina__BC51	TATCGTCAAGGCACTCTT	CATATATAAACTTGTGGTAGTTGGAGC
KRAS_G12_Illumina__BC52	TATCGTCAAGGCACTCTT	GATATATAAACTTGTGGTAGTTGGAGC
KRAS_G12_Illumina__BC53	TATCGTCAAGGCACTCTT	TTGATATAAACTTGTGGTAGTTGGAGC
KRAS_G12_Illumina__BC54	TATCGTCAAGGCACTCTT	ATGATATAAACTTGTGGTAGTTGGAGC
KRAS_G12_Illumina__BC55	TATCGTCAAGGCACTCTT	CTGATATAAACTTGTGGTAGTTGGAGC
KRAS_G12_Illumina__BC56	TATCGTCAAGGCACTCTT	GTGATATAAACTTGTGGTAGTTGGAGC
KRAS_G12_Illumina__BC57	TATCGTCAAGGCACTCTT	TTCATATAAACTTGTGGTAGTTGGAGC
KRAS_G12_Illumina__BC58	TATCGTCAAGGCACTCTT	ATCATATAAACTTGTGGTAGTTGGAGC
KRAS_G12_Illumina__BC59	TATCGTCAAGGCACTCTT	CTCATATAAACTTGTGGTAGTTGGAGC
KRAS_G12_Illumina__BC60	TATCGTCAAGGCACTCTT	GTCATATAAACTTGTGGTAGTTGGAGC
KRAS_G12_Illumina__BC61	TATCGTCAAGGCACTCTT	TTTATATAAACTTGTGGTAGTTGGAGC
KRAS_G12_Illumina__BC62	TATCGTCAAGGCACTCTT	ATTATATAAACTTGTGGTAGTTGGAGC
KRAS_G12_Illumina__BC63	TATCGTCAAGGCACTCTT	CTTATATAAACTTGTGGTAGTTGGAGC
KRAS_G12_Illumina__BC64	TATCGTCAAGGCACTCTT	GTTATATAAACTTGTGGTAGTTGGAGC
KRAS_G12_Illumina__BC65	TATCGTCAAGGCACTCTT	TGAGTATAAACTTGTGGTAGTTGGAGC
KRAS_G12_Illumina__BC66	TATCGTCAAGGCACTCTT	AGAGTATAAACTTGTGGTAGTTGGAGC
KRAS_G12_Illumina__BC67	TATCGTCAAGGCACTCTT	CGAGTATAAACTTGTGGTAGTTGGAGC
KRAS_G12_Illumina__BC68	TATCGTCAAGGCACTCTT	GGAGTATAAACTTGTGGTAGTTGGAGC
KRAS_G12_Illumina__BC69	TATCGTCAAGGCACTCTT	TGACTATAAACTTGTGGTAGTTGGAGC
KRAS_G12_Illumina__BC70	TATCGTCAAGGCACTCTT	AGACTATAAACTTGTGGTAGTTGGAGC
KRAS_G12_Illumina__BC71	TATCGTCAAGGCACTCTT	CGACTATAAACTTGTGGTAGTTGGAGC
KRAS_G12_Illumina__BC72	TATCGTCAAGGCACTCTT	GGACTATAAACTTGTGGTAGTTGGAGC
KRAS_G12_Illumina__BC73	TATCGTCAAGGCACTCTT	TGATTATAAACTTGTGGTAGTTGGAGC
KRAS_G12_Illumina__BC74	TATCGTCAAGGCACTCTT	AGATTATAAACTTGTGGTAGTTGGAGC
KRAS_G12_Illumina__BC75	TATCGTCAAGGCACTCTT	CGATTATAAACTTGTGGTAGTTGGAGC
KRAS_G12_Illumina__BC76	TATCGTCAAGGCACTCTT	GGATTATAAACTTGTGGTAGTTGGAGC
KRAS_G12_Illumina__BC77	TATCGTCAAGGCACTCTT	TCAGTATAAACTTGTGGTAGTTGGAGC
KRAS_G12_Illumina__BC78	TATCGTCAAGGCACTCTT	ACAGTATAAACTTGTGGTAGTTGGAGC
KRAS_G12_Illumina__BC79	TATCGTCAAGGCACTCTT	CCAGTATAAACTTGTGGTAGTTGGAGC
KRAS_G12_Illumina__BC80	TATCGTCAAGGCACTCTT	GCAGTATAAACTTGTGGTAGTTGGAGC
KRAS_G12_Illumina__BC81	TATCGTCAAGGCACTCTT	TCACTATAAACTTGTGGTAGTTGGAGC
KRAS_G12_Illumina__BC82	TATCGTCAAGGCACTCTT	ACACTATAAACTTGTGGTAGTTGGAGC
KRAS_G12_Illumina__BC83	TATCGTCAAGGCACTCTT	CCACTATAAACTTGTGGTAGTTGGAGC
KRAS_G12_Illumina__BC84	TATCGTCAAGGCACTCTT	GCACTATAAACTTGTGGTAGTTGGAGC
KRAS_G12_Illumina__BC85	TATCGTCAAGGCACTCTT	TCATTATAAACTTGTGGTAGTTGGAGC
KRAS_G12_Illumina__BC86	TATCGTCAAGGCACTCTT	ACATTATAAACTTGTGGTAGTTGGAGC
KRAS_G12_Illumina__BC87	TATCGTCAAGGCACTCTT	CCATTATAAACTTGTGGTAGTTGGAGC
KRAS_G12_Illumina__BC88	TATCGTCAAGGCACTCTT	GCATTATAAACTTGTGGTAGTTGGAGC
KRAS_G12_Illumina__BC89	TATCGTCAAGGCACTCTT	TAAGTATAAACTTGTGGTAGTTGGAGC
KRAS_G12_Illumina__BC90	TATCGTCAAGGCACTCTT	AAAGTATAAACTTGTGGTAGTTGGAGC
KRAS_G12_Illumina__BC91	TATCGTCAAGGCACTCTT	CAAGTATAAACTTGTGGTAGTTGGAGC
KRAS_G12_Illumina__BC92	TATCGTCAAGGCACTCTT	GAAGTATAAACTTGTGGTAGTTGGAGC
KRAS_G12_Illumina__BC93	TATCGTCAAGGCACTCTT	TAACTATAAACTTGTGGTAGTTGGAGC
KRAS_G12_Illumina__BC94	TATCGTCAAGGCACTCTT	AAACTATAAACTTGTGGTAGTTGGAGC
KRAS_G12_Illumina__BC95	TATCGTCAAGGCACTCTT	CAACTATAAACTTGTGGTAGTTGGAGC
